# Supplementary material for: zAMP and zAMPExplorer: reproducible scalable amplicon-based metagenomics analysis and visualization
Source: Bioinform Adv. 2025 Nov 4;5(1):vbaf255. doi: 10.1093/bioadv/vbaf255 (PMC12603355; doi:10.1093/bioadv/vbaf255)
Supplement: vbaf255_Supplementary_Data [file vbaf255_supplementary_data.zip]

Archive with 2 entries (2 files):
- Scherz_supplementary_data.docx
- Scherz_Supplementary_table_1.xlsx
