# Supplementary material for: zAMP and zAMPExplorer: reproducible scalable amplicon-based metagenomics analysis and visualization
Source: Bioinform Adv. 2025 Nov 4;5(1):vbaf255. doi: 10.1093/bioadv/vbaf255 (PMC12603355; doi:10.1093/bioadv/vbaf255)
Supplement: vbaf255_Supplementary_Data [file vbaf255_supplementary_data.zip › Scherz_Supplementary_table_1.xlsx]

## Sheet: Pathogen_genomes_benchmarking
fasta	tax_id	name	kingdom	phylum	class	order	family	genus	species	assembly_level
GCF_002073495.2_ASM207349v2_genomic.fna.gz	44275	Leptospira interrogans serovar Copenhageni	Bacteria	Spirochaetota	Spirochaetia	Leptospirales	Leptospiraceae	Leptospira	Leptospira interrogans	Complete Genome
GCF_001543105.1_ASM154310v1_genomic.fna.gz	87541	Aerococcus christensenii	Bacteria	Bacillota	Bacilli	Lactobacillales	Aerococcaceae	Aerococcus	Aerococcus christensenii	Complete Genome
GCF_900638015.1_54984_A01_genomic.fna.gz	1641	Listeria grayi	Bacteria	Bacillota	Bacilli	Bacillales	Listeriaceae	Listeria	Listeria grayi	Complete Genome
GCF_004116975.1_ASM411697v1_genomic.fna.gz	183417	Proteus hauseri	Bacteria	Pseudomonadota	Gammaproteobacteria	Enterobacterales	Morganellaceae	Proteus	Proteus hauseri	Complete Genome
GCF_000724775.3_ASM72477v3_genomic.fna.gz	28031	Lysinibacillus fusiformis	Bacteria	Bacillota	Bacilli	Bacillales	Bacillaceae	Lysinibacillus	Lysinibacillus fusiformis	Complete Genome
GCF_003074995.2_ASM307499v2_genomic.fna.gz	67780	Edwardsiella ictaluri	Bacteria	Pseudomonadota	Gammaproteobacteria	Enterobacterales	Hafniaceae	Edwardsiella	Edwardsiella ictaluri	Complete Genome
GCF_010509075.1_ASM1050907v1_genomic.fna.gz	411903	Collinsella aerofaciens ATCC 25986	Bacteria	Actinomycetota	Coriobacteriia	Coriobacteriales	Coriobacteriaceae	Collinsella	Collinsella aerofaciens	Complete Genome
GCF_025200655.1_ASM2520065v1_genomic.fna.gz	585	Proteus vulgaris	Bacteria	Pseudomonadota	Gammaproteobacteria	Enterobacterales	Morganellaceae	Proteus	Proteus vulgaris	Complete Genome
GCF_001543145.1_ASM154314v1_genomic.fna.gz	119206	Aerococcus sanguinicola	Bacteria	Bacillota	Bacilli	Lactobacillales	Aerococcaceae	Aerococcus	Aerococcus sanguinicola	Complete Genome
GCF_016026395.1_ASM1602639v1_genomic.fna.gz	93378	Edwardsiella hoshinae	Bacteria	Pseudomonadota	Gammaproteobacteria	Enterobacterales	Hafniaceae	Edwardsiella	Edwardsiella hoshinae	Complete Genome
GCF_022369495.1_ASM2236949v1_genomic.fna.gz	102862	Proteus penneri	Bacteria	Pseudomonadota	Gammaproteobacteria	Enterobacterales	Morganellaceae	Proteus	Proteus penneri	Complete Genome
GCF_000829055.1_ASM82905v1_genomic.fna.gz	1423732	Lacticaseibacillus casei DSM 20011 = JCM 1134 = ATCC 393	Bacteria	Bacillota	Bacilli	Lactobacillales	Lactobacillaceae	Lacticaseibacillus	Lacticaseibacillus casei	Complete Genome
GCF_041295575.1_ASM4129557v1_genomic.fna.gz	1474	Sporosarcina pasteurii	Bacteria	Bacillota	Bacilli	Bacillales	Caryophanaceae	Sporosarcina	Sporosarcina pasteurii	Complete Genome
GCF_016127715.1_ASM1612771v1_genomic.fna.gz	33028	Staphylococcus saccharolyticus	Bacteria	Bacillota	Bacilli	Bacillales	Staphylococcaceae	Staphylococcus	Staphylococcus saccharolyticus	Complete Genome
GCF_002982115.1_ASM298211v1_genomic.fna.gz	1421	Lysinibacillus sphaericus	Bacteria	Bacillota	Bacilli	Bacillales	Bacillaceae	Lysinibacillus	Lysinibacillus sphaericus	Complete Genome
GCF_016028855.1_ASM1602885v1_genomic.fna.gz	37923	Rothia kristinae	Bacteria	Actinomycetota	Actinomycetes	Micrococcales	Micrococcaceae	Rothia	Rothia kristinae	Complete Genome
GCF_001611155.1_ASM161115v1_genomic.fna.gz	51663	Pediococcus damnosus	Bacteria	Bacillota	Bacilli	Lactobacillales	Lactobacillaceae	Pediococcus	Pediococcus damnosus	Complete Genome
GCF_900637555.1_51726_E01_genomic.fna.gz	47671	Lautropia mirabilis	Bacteria	Pseudomonadota	Betaproteobacteria	Burkholderiales	Burkholderiaceae	Lautropia	Lautropia mirabilis	Complete Genome
GCF_014109845.1_ASM1410984v1_genomic.fna.gz	128780	Stenotrophomonas acidaminiphila	Bacteria	Pseudomonadota	Gammaproteobacteria	Lysobacterales	Lysobacteraceae	Stenotrophomonas	Stenotrophomonas acidaminiphila	Complete Genome
GCF_045276895.1_ASM4527689v1_genomic.fna.gz	2117	Mycoplasmopsis lipophila	Bacteria	Mycoplasmatota	na	Mycoplasmoidales	Metamycoplasmataceae	Mycoplasmopsis	Mycoplasmopsis lipophila	Complete Genome
GCF_013347325.1_ASM1334732v1_genomic.fna.gz	82541	Cupriavidus gilardii	Bacteria	Pseudomonadota	Betaproteobacteria	Burkholderiales	Burkholderiaceae	Cupriavidus	Cupriavidus gilardii	Complete Genome
GCF_900475375.1_42685_B01_genomic.fna.gz	238	Elizabethkingia meningoseptica	Bacteria	Bacteroidota	Flavobacteriia	Flavobacteriales	Weeksellaceae	Elizabethkingia	Elizabethkingia meningoseptica	Complete Genome
GCF_006094455.1_ASM609445v1_genomic.fna.gz	180434	Morganella morganii subsp. morganii	Bacteria	Pseudomonadota	Gammaproteobacteria	Enterobacterales	Morganellaceae	Morganella	Morganella morganii	Complete Genome
GCF_002222595.2_ASM222259v2_genomic.fna.gz	537007	Blautia hansenii DSM 20583	Bacteria	Bacillota	Clostridia	Lachnospirales	Lachnospiraceae	Blautia	Blautia hansenii	Complete Genome
GCF_042984175.1_ASM4298417v1_genomic.fna.gz	92757	[Mycoplasma] cavipharyngis	Bacteria	Mycoplasmatota	na	Mycoplasmoidales	Mycoplasmoidaceae	Mycoplasmoides	[Mycoplasma] cavipharyngis	Complete Genome
GCF_964063155.1_Pediococcus_parvulus_IOEB-9646_genomic.fna.gz	54062	Pediococcus parvulus	Bacteria	Bacillota	Bacilli	Lactobacillales	Lactobacillaceae	Pediococcus	Pediococcus parvulus	Complete Genome
GCF_036700025.1_ASM3670002v1_genomic.fna.gz	45462	Brevibacillus borstelensis	Bacteria	Bacillota	Bacilli	Bacillales	Paenibacillaceae	Brevibacillus	Brevibacillus borstelensis	Complete Genome
GCF_900187125.1_50592_G01_genomic.fna.gz	1010	Sphingobacterium mizutaii	Bacteria	Bacteroidota	Sphingobacteriia	Sphingobacteriales	Sphingobacteriaceae	Sphingobacterium	Sphingobacterium mizutaii	Complete Genome
GCF_010669245.1_ASM1066924v1_genomic.fna.gz	1366	Lactococcus raffinolactis	Bacteria	Bacillota	Bacilli	Lactobacillales	Streptococcaceae	Lactococcus	Lactococcus raffinolactis	Complete Genome
GCF_003721155.3_ASM372115v4_genomic.fna.gz	262209	Janibacter melonis	Bacteria	Actinomycetota	Actinomycetes	Micrococcales	Intrasporangiaceae	Janibacter	Janibacter melonis	Complete Genome
GCF_003812505.1_ASM381250v1_genomic.fna.gz	1290	Staphylococcus hominis	Bacteria	Bacillota	Bacilli	Bacillales	Staphylococcaceae	Staphylococcus	Staphylococcus hominis	Complete Genome
GCF_002441935.1_ASM244193v1_genomic.fna.gz	81460	Mesoplasma lactucae ATCC 49193	Bacteria	Mycoplasmatota	Mollicutes	Entomoplasmatales	Entomoplasmataceae	Mesoplasma	Mesoplasma lactucae	Complete Genome
GCF_900660445.2_GCA_900660445_genomic.fna.gz	2124	Metamycoplasma salivarium	Bacteria	Mycoplasmatota	na	Mycoplasmoidales	Metamycoplasmataceae	Metamycoplasma	Metamycoplasma salivarium	Complete Genome
GCF_018223745.1_ASM1822374v1_genomic.fna.gz	1520	Clostridium beijerinckii	Bacteria	Bacillota	Clostridia	Eubacteriales	Clostridiaceae	Clostridium	Clostridium beijerinckii	Complete Genome
GCF_900660435.1_50465_D02-3_genomic.fna.gz	2121	Metamycoplasma orale	Bacteria	Mycoplasmatota	na	Mycoplasmoidales	Metamycoplasmataceae	Metamycoplasma	Metamycoplasma orale	Complete Genome
GCF_002056725.1_ASM205672v1_genomic.fna.gz	225992	Comamonas kerstersii	Bacteria	Pseudomonadota	Betaproteobacteria	Burkholderiales	Comamonadaceae	Comamonas	Comamonas kerstersii	Complete Genome
GCF_018064205.1_ASM1806420v1_genomic.fna.gz	225991	Comamonas aquatica	Bacteria	Pseudomonadota	Betaproteobacteria	Burkholderiales	Comamonadaceae	Comamonas	Comamonas aquatica	Complete Genome
GCF_000017685.1_ASM1768v1_genomic.fna.gz	456481	Leptospira biflexa serovar Patoc strain 'Patoc 1 (Paris)'	Bacteria	Spirochaetota	Spirochaetia	Leptospirales	Leptospiraceae	Leptospira	Leptospira biflexa	Complete Genome
GCF_021496385.1_ASM2149638v1_genomic.fna.gz	1353	Enterococcus gallinarum	Bacteria	Bacillota	Bacilli	Lactobacillales	Enterococcaceae	Enterococcus	Enterococcus gallinarum	Complete Genome
GCF_016028795.1_ASM1602879v1_genomic.fna.gz	69966	Macrococcoides caseolyticum	Bacteria	Bacillota	Bacilli	Bacillales	Staphylococcaceae	Macrococcoides	Macrococcoides caseolyticum	Complete Genome
GCF_901482695.1_45076_G02_genomic.fna.gz	259	Sphingobacterium thalpophilum	Bacteria	Bacteroidota	Sphingobacteriia	Sphingobacteriales	Sphingobacteriaceae	Sphingobacterium	Sphingobacterium thalpophilum	Complete Genome
GCF_006740045.1_ASM674004v1_genomic.fna.gz	1219032	Comamonas terrigena NBRC 13299	Bacteria	Pseudomonadota	Betaproteobacteria	Burkholderiales	Comamonadaceae	Comamonas	Comamonas terrigena	Complete Genome
GCF_015326295.1_ASM1532629v1_genomic.fna.gz	529	Brucella anthropi	Bacteria	Pseudomonadota	Alphaproteobacteria	Hyphomicrobiales	Brucellaceae	Brucella	Brucella anthropi	Complete Genome
GCF_024925425.1_ASM2492542v1_genomic.fna.gz	2035	Curtobacterium flaccumfaciens	Bacteria	Actinomycetota	Actinomycetes	Micrococcales	Microbacteriaceae	Curtobacterium	Curtobacterium flaccumfaciens	Complete Genome
GCF_045160055.1_ASM4516005v1_genomic.fna.gz	56142	Metamycoplasma faucium	Bacteria	Mycoplasmatota	na	Mycoplasmoidales	Metamycoplasmataceae	Metamycoplasma	Metamycoplasma faucium	Complete Genome
GCF_001543205.1_ASM154320v1_genomic.fna.gz	51665	Aerococcus urinaeequi	Bacteria	Bacillota	Bacilli	Lactobacillales	Aerococcaceae	Aerococcus	Aerococcus urinaeequi	Complete Genome
GCF_017815575.1_ASM1781557v1_genomic.fna.gz	876	Desulfovibrio desulfuricans	Bacteria	Thermodesulfobacteriota	Desulfovibrionia	Desulfovibrionales	Desulfovibrionaceae	Desulfovibrio	Desulfovibrio desulfuricans	Complete Genome
GCF_000016845.1_ASM1684v1_genomic.fna.gz	444178	Brucella ovis ATCC 25840	Bacteria	Pseudomonadota	Alphaproteobacteria	Hyphomicrobiales	Brucellaceae	Brucella	Brucella ovis	Complete Genome
GCF_014705925.2_ASM1470592v2_genomic.fna.gz	396015	Rothia terrae	Bacteria	Actinomycetota	Actinomycetes	Micrococcales	Micrococcaceae	Rothia	Rothia terrae	Complete Genome
GCF_022701015.1_ASM2270101v1_genomic.fna.gz	54914	Brevibacillus parabrevis	Bacteria	Bacillota	Bacilli	Bacillales	Paenibacillaceae	Brevibacillus	Brevibacillus parabrevis	Complete Genome
GCF_013488025.1_ASM1348802v1_genomic.fna.gz	554	Pectobacterium carotovorum	Bacteria	Pseudomonadota	Gammaproteobacteria	Enterobacterales	Pectobacteriaceae	Pectobacterium	Pectobacterium carotovorum	Complete Genome
GCF_016026695.1_ASM1602669v1_genomic.fna.gz	1363	Lactococcus garvieae	Bacteria	Bacillota	Bacilli	Lactobacillales	Streptococcaceae	Lactococcus	Lactococcus garvieae	Complete Genome
GCF_949794035.1_EBP3064_genome_genomic.fna.gz	28151	Serratia proteamaculans	Bacteria	Pseudomonadota	Gammaproteobacteria	Enterobacterales	Yersiniaceae	Serratia	Serratia proteamaculans	Complete Genome
GCF_020079945.1_ASM2007994v1_genomic.fna.gz	472693	Pantoea eucrina	Bacteria	Pseudomonadota	Gammaproteobacteria	Enterobacterales	Erwiniaceae	Pantoea	Pantoea eucrina	Complete Genome
GCF_003015125.1_ASM301512v1_genomic.fna.gz	88688	Caulobacter segnis	Bacteria	Pseudomonadota	Alphaproteobacteria	Caulobacterales	Caulobacteraceae	Caulobacter	Caulobacter segnis	Complete Genome
GCF_017352235.1_ASM1735223v1_genomic.fna.gz	738	Glaesserella parasuis	Bacteria	Pseudomonadota	Gammaproteobacteria	Pasteurellales	Pasteurellaceae	Glaesserella	Glaesserella parasuis	Complete Genome
GCF_001590685.1_ASM159068v1_genomic.fna.gz	1476	Sporosarcina psychrophila	Bacteria	Bacillota	Bacilli	Bacillales	Caryophanaceae	Sporosarcina	Sporosarcina psychrophila	Complete Genome
GCF_900474605.1_41594_C01_genomic.fna.gz	44008	Enterococcus cecorum	Bacteria	Bacillota	Bacilli	Lactobacillales	Enterococcaceae	Enterococcus	Enterococcus cecorum	Complete Genome
GCF_900637105.1_48290_D02_genomic.fna.gz	34061	Moraxella cuniculi	Bacteria	Pseudomonadota	Gammaproteobacteria	Moraxellales	Moraxellaceae	Moraxella	Moraxella cuniculi	Complete Genome
GCF_002950395.1_ASM295039v1_genomic.fna.gz	624	Shigella sonnei	Bacteria	Pseudomonadota	Gammaproteobacteria	Enterobacterales	Enterobacteriaceae	Shigella	Shigella sonnei	Complete Genome
GCF_030295285.1_ASM3029528v1_genomic.fna.gz	33011	Cutibacterium granulosum	Bacteria	Actinomycetota	Actinomycetes	Propionibacteriales	Propionibacteriaceae	Cutibacterium	Cutibacterium granulosum	Complete Genome
GCF_014397415.1_ASM1439741v1_genomic.fna.gz	128785	Pseudoxanthomonas mexicana	Bacteria	Pseudomonadota	Gammaproteobacteria	Lysobacterales	Lysobacteraceae	Pseudoxanthomonas	Pseudoxanthomonas mexicana	Complete Genome
GCF_014705945.2_ASM1470594v2_genomic.fna.gz	169480	Rothia amarae	Bacteria	Actinomycetota	Actinomycetes	Micrococcales	Micrococcaceae	Rothia	Rothia amarae	Complete Genome
GCF_023299185.1_ASM2329918v1_genomic.fna.gz	81947	Vagococcus lutrae	Bacteria	Bacillota	Bacilli	Lactobacillales	Enterococcaceae	Vagococcus	Vagococcus lutrae	Complete Genome
GCF_013267415.1_ASM1326741v1_genomic.fna.gz	46125	Abiotrophia defectiva	Bacteria	Bacillota	Bacilli	Lactobacillales	Aerococcaceae	Abiotrophia	Abiotrophia defectiva	Complete Genome
GCF_016728825.1_ASM1672882v1_genomic.fna.gz	85698	Achromobacter xylosoxidans	Bacteria	Pseudomonadota	Betaproteobacteria	Burkholderiales	Alcaligenaceae	Achromobacter	Achromobacter xylosoxidans	Complete Genome
GCF_900636885.1_44927_H01_genomic.fna.gz	149016	Streptococcus urinalis	Bacteria	Bacillota	Bacilli	Lactobacillales	Streptococcaceae	Streptococcus	Streptococcus urinalis	Complete Genome
GCF_001190745.1_ASM119074v1_genomic.fna.gz	824	Campylobacter gracilis	Bacteria	Campylobacterota	Epsilonproteobacteria	Campylobacterales	Campylobacteraceae	Campylobacter	Campylobacter gracilis	Complete Genome
GCF_900637075.1_48128_D02_genomic.fna.gz	361101	Streptococcus pseudoporcinus	Bacteria	Bacillota	Bacilli	Lactobacillales	Streptococcaceae	Streptococcus	Streptococcus pseudoporcinus	Complete Genome
GCF_013267435.1_ASM1326743v1_genomic.fna.gz	1397	Niallia circulans	Bacteria	Bacillota	Bacilli	Bacillales	Bacillaceae	Niallia	Niallia circulans	Complete Genome
GCF_900637725.1_52551_C01_genomic.fna.gz	1750	Arachnia propionica	Bacteria	Actinomycetota	Actinomycetes	Propionibacteriales	Propionibacteriaceae	Arachnia	Arachnia propionica	Complete Genome
GCF_008370835.2_ASM837083v2_genomic.fna.gz	129394	Xanthomonas oryzae pv. oryzicola	Bacteria	Pseudomonadota	Gammaproteobacteria	Lysobacterales	Lysobacteraceae	Xanthomonas	Xanthomonas oryzae	Complete Genome
GCF_034298135.1_ASM3429813v1_genomic.fna.gz	1579	Lactobacillus acidophilus	Bacteria	Bacillota	Bacilli	Lactobacillales	Lactobacillaceae	Lactobacillus	Lactobacillus acidophilus	Complete Genome
GCF_019343495.1_ASM1934349v1_genomic.fna.gz	28090	Acinetobacter lwoffii	Bacteria	Pseudomonadota	Gammaproteobacteria	Moraxellales	Moraxellaceae	Acinetobacter	Acinetobacter lwoffii	Complete Genome
GCF_016028295.1_ASM1602829v1_genomic.fna.gz	29379	Staphylococcus auricularis	Bacteria	Bacillota	Bacilli	Bacillales	Staphylococcaceae	Staphylococcus	Staphylococcus auricularis	Complete Genome
GCF_900187185.1_50618_E01_genomic.fna.gz	536441	Chryseobacterium taklimakanense	Bacteria	Bacteroidota	Flavobacteriia	Flavobacteriales	Weeksellaceae	Chryseobacterium	Chryseobacterium taklimakanense	Complete Genome
GCF_009769205.1_ASM976920v1_genomic.fna.gz	47770	Lactobacillus crispatus	Bacteria	Bacillota	Bacilli	Lactobacillales	Lactobacillaceae	Lactobacillus	Lactobacillus crispatus	Complete Genome
GCF_900187105.1_50618_F01_genomic.fna.gz	539	Eikenella corrodens	Bacteria	Pseudomonadota	Betaproteobacteria	Neisseriales	Neisseriaceae	Eikenella	Eikenella corrodens	Complete Genome
GCF_041021905.1_XH1679_genomic.fna.gz	106654	Acinetobacter nosocomialis	Bacteria	Pseudomonadota	Gammaproteobacteria	Moraxellales	Moraxellaceae	Acinetobacter	Acinetobacter nosocomialis	Complete Genome
GCF_000973705.1_ASM97370v1_genomic.fna.gz	1509	Clostridium sporogenes	Bacteria	Bacillota	Clostridia	Eubacteriales	Clostridiaceae	Clostridium	Clostridium sporogenes	Complete Genome
GCF_019048105.1_ASM1904810v1_genomic.fna.gz	587	Providencia rettgeri	Bacteria	Pseudomonadota	Gammaproteobacteria	Enterobacterales	Morganellaceae	Providencia	Providencia rettgeri	Complete Genome
GCF_001712815.1_ASM171281v1_genomic.fna.gz	51669	Tetragenococcus halophilus	Bacteria	Bacillota	Bacilli	Lactobacillales	Enterococcaceae	Tetragenococcus	Tetragenococcus halophilus	Complete Genome
GCF_000283915.1_ASM28391v1_genomic.fna.gz	1105107	Rickettsia canadensis str. CA410	Bacteria	Pseudomonadota	Alphaproteobacteria	Rickettsiales	Rickettsiaceae	Rickettsia	Rickettsia canadensis	Complete Genome
GCF_031191545.1_ASM3119154v1_genomic.fna.gz	1660	Schaalia odontolytica	Bacteria	Actinomycetota	Actinomycetes	Actinomycetales	Actinomycetaceae	Schaalia	Schaalia odontolytica	Complete Genome
GCF_019931045.1_ASM1993104v1_genomic.fna.gz	82633	Cupriavidus pauculus	Bacteria	Pseudomonadota	Betaproteobacteria	Burkholderiales	Burkholderiaceae	Cupriavidus	Cupriavidus pauculus	Complete Genome
GCF_900478135.1_28193_H01_genomic.fna.gz	158841	Leminorella richardii	Bacteria	Pseudomonadota	Gammaproteobacteria	Enterobacterales	Budviciaceae	Leminorella	Leminorella richardii	Complete Genome
GCF_001553955.1_ASM155395v1_genomic.fna.gz	34062	Moraxella osloensis	Bacteria	Pseudomonadota	Gammaproteobacteria	Moraxellales	Moraxellaceae	Moraxella	Moraxella osloensis	Complete Genome
GCF_903886475.1_Streptococcus_thermophilus_CIRM_65_genomic.fna.gz	1308	Streptococcus thermophilus	Bacteria	Bacillota	Bacilli	Lactobacillales	Streptococcaceae	Streptococcus	Streptococcus thermophilus	Complete Genome
GCF_014789145.1_ASM1478914v1_genomic.fna.gz	1629	Weissella viridescens	Bacteria	Bacillota	Bacilli	Lactobacillales	Lactobacillaceae	Weissella	Weissella viridescens	Complete Genome
GCF_017498685.1_ASM1749868v1_genomic.fna.gz	29486	Yersinia ruckeri	Bacteria	Pseudomonadota	Gammaproteobacteria	Enterobacterales	Yersiniaceae	Yersinia	Yersinia ruckeri	Complete Genome
GCF_001941945.1_ASM194194v1_genomic.fna.gz	257708	Roseomonas gilardii	Bacteria	Pseudomonadota	Alphaproteobacteria	Acetobacterales	Roseomonadaceae	Roseomonas	Roseomonas gilardii	Complete Genome
GCF_002504085.1_ASM250408v1_genomic.fna.gz	13690	Sphingobium yanoikuyae	Bacteria	Pseudomonadota	Alphaproteobacteria	Sphingomonadales	Sphingomonadaceae	Sphingobium	Sphingobium yanoikuyae	Complete Genome
GCF_000284155.1_ASM28415v1_genomic.fna.gz	1105110	Rickettsia australis str. Cutlack	Bacteria	Pseudomonadota	Alphaproteobacteria	Rickettsiales	Rickettsiaceae	Rickettsia	Rickettsia australis	Complete Genome
GCF_000967305.2_ASM96730v2_genomic.fna.gz	511	Alcaligenes faecalis	Bacteria	Pseudomonadota	Betaproteobacteria	Burkholderiales	Alcaligenaceae	Alcaligenes	Alcaligenes faecalis	Complete Genome
GCF_001647695.1_ASM164769v1_genomic.fna.gz	730	[Haemophilus] ducreyi	Bacteria	Pseudomonadota	Gammaproteobacteria	Pasteurellales	Pasteurellaceae	Haemophilus	[Haemophilus] ducreyi	Complete Genome
GCF_029961225.1_ASM2996122v1_genomic.fna.gz	1613	Limosilactobacillus fermentum	Bacteria	Bacillota	Bacilli	Lactobacillales	Lactobacillaceae	Limosilactobacillus	Limosilactobacillus fermentum	Complete Genome
GCF_019285775.1_ASM1928577v1_genomic.fna.gz	39122	Skermania piniformis	Bacteria	Actinomycetota	Actinomycetes	Mycobacteriales	Gordoniaceae	Skermania	Skermania piniformis	Complete Genome
GCF_016027375.1_ASM1602737v1_genomic.fna.gz	1502	Clostridium perfringens	Bacteria	Bacillota	Clostridia	Eubacteriales	Clostridiaceae	Clostridium	Clostridium perfringens	Complete Genome
GCF_036689615.1_ASM3668961v1_genomic.fna.gz	333	Pseudomonas chlororaphis subsp. chlororaphis	Bacteria	Pseudomonadota	Gammaproteobacteria	Pseudomonadales	Pseudomonadaceae	Pseudomonas	Pseudomonas chlororaphis	Complete Genome
GCF_010669205.1_ASM1066920v1_genomic.fna.gz	1121114	Blautia producta ATCC 27340 = DSM 2950	Bacteria	Bacillota	Clostridia	Lachnospirales	Lachnospiraceae	Blautia	Blautia producta	Complete Genome
GCF_002355775.1_ASM235577v1_genomic.fna.gz	1124626	Mycobacterium ulcerans subsp. shinshuense	Bacteria	Actinomycetota	Actinomycetes	Mycobacteriales	Mycobacteriaceae	Mycobacterium	Mycobacterium ulcerans	Complete Genome
GCF_018128205.1_ASM1812820v1_genomic.fna.gz	28129	Prevotella denticola	Bacteria	Bacteroidota	Bacteroidia	Bacteroidales	Prevotellaceae	Prevotella	Prevotella denticola	Complete Genome
GCF_019844095.1_ASM1984409v1_genomic.fna.gz	55211	Erwinia persicina	Bacteria	Pseudomonadota	Gammaproteobacteria	Enterobacterales	Erwiniaceae	Erwinia	Erwinia persicina	Complete Genome
GCF_016725645.1_ASM1672564v1_genomic.fna.gz	258	Sphingobacterium spiritivorum	Bacteria	Bacteroidota	Sphingobacteriia	Sphingobacteriales	Sphingobacteriaceae	Sphingobacterium	Sphingobacterium spiritivorum	Complete Genome
GCF_016726485.1_ASM1672648v1_genomic.fna.gz	54005	Peptoniphilus harei	Bacteria	Bacillota	Tissierellia	Tissierellales	Peptoniphilaceae	Peptoniphilus	Peptoniphilus harei	Complete Genome
GCF_010729485.1_ASM1072948v1_genomic.fna.gz	29314	Mycolicibacter hiberniae	Bacteria	Actinomycetota	Actinomycetes	Mycobacteriales	Mycobacteriaceae	Mycolicibacter	Mycolicibacter hiberniae	Complete Genome
GCF_020736005.1_ASM2073600v1_genomic.fna.gz	1767	Mycobacterium intracellulare	Bacteria	Actinomycetota	Actinomycetes	Mycobacteriales	Mycobacteriaceae	Mycobacterium	Mycobacterium intracellulare	Complete Genome
GCF_000194115.1_ASM19411v1_genomic.fna.gz	695562	Lactobacillus amylovorus GRL1118	Bacteria	Bacillota	Bacilli	Lactobacillales	Lactobacillaceae	Lactobacillus	Lactobacillus amylovorus	Complete Genome
GCF_002848365.2_ASM284836v2_genomic.fna.gz	28087	Legionella sainthelensi	Bacteria	Pseudomonadota	Gammaproteobacteria	Legionellales	Legionellaceae	Legionella	Legionella sainthelensi	Complete Genome
GCF_900478115.1_50618_D02_genomic.fna.gz	38310	Rhodococcus coprophilus	Bacteria	Actinomycetota	Actinomycetes	Mycobacteriales	Nocardiaceae	Rhodococcus	Rhodococcus coprophilus	Complete Genome
GCF_001953955.1_ASM195395v1_genomic.fna.gz	1122984	Prevotella intermedia ATCC 25611 = DSM 20706	Bacteria	Bacteroidota	Bacteroidia	Bacteroidales	Prevotellaceae	Prevotella	Prevotella intermedia	Complete Genome
GCF_025144545.1_ASM2514454v1_genomic.fna.gz	187327	Acidaminococcus intestini	Bacteria	Bacillota	Negativicutes	Acidaminococcales	Acidaminococcaceae	Acidaminococcus	Acidaminococcus intestini	Complete Genome
GCF_017751225.1_ASM1775122v1_genomic.fna.gz	159	Brachyspira hyodysenteriae	Bacteria	Spirochaetota	Spirochaetia	Brachyspirales	Brachyspiraceae	Brachyspira	Brachyspira hyodysenteriae	Complete Genome
GCF_013372125.1_ASM1337212v1_genomic.fna.gz	200	Campylobacter curvus	Bacteria	Campylobacterota	Epsilonproteobacteria	Campylobacterales	Campylobacteraceae	Campylobacter	Campylobacter curvus	Complete Genome
GCF_000164695.2_ASM16469v2_genomic.fna.gz	762948	Rothia dentocariosa ATCC 17931	Bacteria	Actinomycetota	Actinomycetes	Micrococcales	Micrococcaceae	Rothia	Rothia dentocariosa	Complete Genome
GCF_001636015.1_ASM163601v1_genomic.fna.gz	29433	Moraxella ovis	Bacteria	Pseudomonadota	Gammaproteobacteria	Moraxellales	Moraxellaceae	Moraxella	Moraxella ovis	Complete Genome
GCF_002290025.1_ASM229002v1_genomic.fna.gz	417368	Enterococcus thailandicus	Bacteria	Bacillota	Bacilli	Lactobacillales	Enterococcaceae	Enterococcus	Enterococcus thailandicus	Complete Genome
GCF_016127275.1_ASM1612727v1_genomic.fna.gz	102684	Streptococcus infantarius	Bacteria	Bacillota	Bacilli	Lactobacillales	Streptococcaceae	Streptococcus	Streptococcus infantarius	Complete Genome
GCF_000367205.1_ASM36720v1_genomic.fna.gz	1170318	Cutibacterium avidum 44067	Bacteria	Actinomycetota	Actinomycetes	Propionibacteriales	Propionibacteriaceae	Cutibacterium	Cutibacterium avidum	Complete Genome
GCF_001042595.1_ASM104259v1_genomic.fna.gz	1150423	Bifidobacterium dentium JCM 1195 = DSM 20436	Bacteria	Actinomycetota	Actinomycetes	Bifidobacteriales	Bifidobacteriaceae	Bifidobacterium	Bifidobacterium dentium	Complete Genome
GCF_014131795.1_ASM1413179v1_genomic.fna.gz	1492	Clostridium butyricum	Bacteria	Bacillota	Clostridia	Eubacteriales	Clostridiaceae	Clostridium	Clostridium butyricum	Complete Genome
GCF_006094495.1_ASM609449v1_genomic.fna.gz	1348623	Priestia megaterium NBRC 15308 = ATCC 14581	Bacteria	Bacillota	Bacilli	Bacillales	Bacillaceae	Priestia	Priestia megaterium	Complete Genome
GCF_000270085.1_ASM27008v1_genomic.fna.gz	650150	Erysipelothrix rhusiopathiae str. Fujisawa	Bacteria	Bacillota	Erysipelotrichia	Erysipelotrichales	Erysipelotrichaceae	Erysipelothrix	Erysipelothrix rhusiopathiae	Complete Genome
GCF_000277165.1_ASM27716v1_genomic.fna.gz	1105094	Rickettsia prowazekii str. Chernikova	Bacteria	Pseudomonadota	Alphaproteobacteria	Rickettsiales	Rickettsiaceae	Rickettsia	Rickettsia prowazekii	Complete Genome
GCF_002393505.1_ASM239350v1_genomic.fna.gz	126385	Providencia alcalifaciens	Bacteria	Pseudomonadota	Gammaproteobacteria	Enterobacterales	Morganellaceae	Providencia	Providencia alcalifaciens	Complete Genome
GCF_001025155.1_ASM102515v1_genomic.fna.gz	518635	Bifidobacterium angulatum DSM 20098 = JCM 7096	Bacteria	Actinomycetota	Actinomycetes	Bifidobacteriales	Bifidobacteriaceae	Bifidobacterium	Bifidobacterium angulatum	Complete Genome
GCF_039634495.1_ASM3963449v1_genomic.fna.gz	47880	Pseudomonas fulva	Bacteria	Pseudomonadota	Gammaproteobacteria	Pseudomonadales	Pseudomonadaceae	Pseudomonas	Pseudomonas fulva	Complete Genome
GCF_029023825.1_ASM2902382v1_genomic.fna.gz	1814218	Enterococcus saccharolyticus subsp. saccharolyticus	Bacteria	Bacillota	Bacilli	Lactobacillales	Enterococcaceae	Enterococcus	Enterococcus saccharolyticus	Complete Genome
GCF_000006925.2_ASM692v2_genomic.fna.gz	198214	Shigella flexneri 2a str. 301	Bacteria	Pseudomonadota	Gammaproteobacteria	Enterobacterales	Enterobacteriaceae	Shigella	Shigella flexneri	Complete Genome
GCF_004008975.1_ASM400897v1_genomic.fna.gz	520	Bordetella pertussis	Bacteria	Pseudomonadota	Betaproteobacteria	Burkholderiales	Alcaligenaceae	Bordetella	Bordetella pertussis	Complete Genome
GCF_000018525.1_ASM1852v1_genomic.fna.gz	483179	Brucella canis ATCC 23365	Bacteria	Pseudomonadota	Alphaproteobacteria	Hyphomicrobiales	Brucellaceae	Brucella	Brucella canis	Complete Genome
GCF_000224985.1_ASM22498v1_genomic.fna.gz	1069534	Ligilactobacillus ruminis ATCC 27782	Bacteria	Bacillota	Bacilli	Lactobacillales	Lactobacillaceae	Ligilactobacillus	Ligilactobacillus ruminis	Complete Genome
GCF_010727945.1_ASM1072794v1_genomic.fna.gz	1775	Mycobacterium cookii	Bacteria	Actinomycetota	Actinomycetes	Mycobacteriales	Mycobacteriaceae	Mycobacterium	Mycobacterium cookii	Complete Genome
GCF_900635955.1_36672_A01_genomic.fna.gz	158823	Cedecea lapagei	Bacteria	Pseudomonadota	Gammaproteobacteria	Enterobacterales	Enterobacteriaceae	Cedecea	Cedecea lapagei	Complete Genome
GCF_000157355.2_ASM15735v2_genomic.fna.gz	565655	Enterococcus casseliflavus EC20	Bacteria	Bacillota	Bacilli	Lactobacillales	Enterococcaceae	Enterococcus	Enterococcus casseliflavus	Complete Genome
GCF_000007125.1_ASM712v1_genomic.fna.gz	224914	Brucella melitensis bv. 1 str. 16M	Bacteria	Pseudomonadota	Alphaproteobacteria	Hyphomicrobiales	Brucellaceae	Brucella	Brucella melitensis	Complete Genome
GCF_002208805.2_ASM220880v2_genomic.fna.gz	170573	Staphylococcus pettenkoferi	Bacteria	Bacillota	Bacilli	Bacillales	Staphylococcaceae	Staphylococcus	Staphylococcus pettenkoferi	Complete Genome
GCF_020735985.1_ASM2073598v1_genomic.fna.gz	35814	Bordetella holmesii	Bacteria	Pseudomonadota	Betaproteobacteria	Burkholderiales	Alcaligenaceae	Bordetella	Bordetella holmesii	Complete Genome
GCF_000240185.1_ASM24018v2_genomic.fna.gz	1125630	Klebsiella pneumoniae subsp. pneumoniae HS11286	Bacteria	Pseudomonadota	Gammaproteobacteria	Enterobacterales	Enterobacteriaceae	Klebsiella	Klebsiella pneumoniae	Complete Genome
GCF_006739385.1_ASM673938v1_genomic.fna.gz	1734925	Cutibacterium acnes subsp. acnes	Bacteria	Actinomycetota	Actinomycetes	Propionibacteriales	Propionibacteriaceae	Cutibacterium	Cutibacterium acnes	Complete Genome
GCF_900477945.1_45473_H02_genomic.fna.gz	726	Haemophilus haemolyticus	Bacteria	Pseudomonadota	Gammaproteobacteria	Pasteurellales	Pasteurellaceae	Haemophilus	Haemophilus haemolyticus	Complete Genome
GCF_000832905.1_ASM83290v1_genomic.fna.gz	1121088	Heyndrickxia coagulans DSM 1 = ATCC 7050	Bacteria	Bacillota	Bacilli	Bacillales	Bacillaceae	Heyndrickxia	Heyndrickxia coagulans	Complete Genome
GCF_014055025.1_ASM1405502v1_genomic.fna.gz	267212	Neisseria bacilliformis	Bacteria	Pseudomonadota	Betaproteobacteria	Neisseriales	Neisseriaceae	Neisseria	Neisseria bacilliformis	Complete Genome
GCF_900475315.1_43721_G02_genomic.fna.gz	483	Neisseria cinerea	Bacteria	Pseudomonadota	Betaproteobacteria	Neisseriales	Neisseriaceae	Neisseria	Neisseria cinerea	Complete Genome
GCF_000590555.1_ASM59055v1_genomic.fna.gz	1348662	Corynebacterium argentoratense DSM 44202	Bacteria	Actinomycetota	Actinomycetes	Mycobacteriales	Corynebacteriaceae	Corynebacterium	Corynebacterium argentoratense	Complete Genome
GCF_000023285.1_ASM2328v1_genomic.fna.gz	521097	Capnocytophaga ochracea DSM 7271	Bacteria	Bacteroidota	Flavobacteriia	Flavobacteriales	Flavobacteriaceae	Capnocytophaga	Capnocytophaga ochracea	Complete Genome
GCF_013267395.1_ASM1326739v1_genomic.fna.gz	32002	Achromobacter denitrificans	Bacteria	Pseudomonadota	Betaproteobacteria	Burkholderiales	Alcaligenaceae	Achromobacter	Achromobacter denitrificans	Complete Genome
GCF_000191145.1_ASM19114v1_genomic.fna.gz	871585	Acinetobacter pittii PHEA-2	Bacteria	Pseudomonadota	Gammaproteobacteria	Moraxellales	Moraxellaceae	Acinetobacter	Acinetobacter pittii	Complete Genome
GCF_040364225.1_ASM4036422v1_genomic.fna.gz	1755241	Anaerococcus nagyae	Bacteria	Bacillota	Tissierellia	Tissierellales	Peptoniphilaceae	Anaerococcus	Anaerococcus nagyae	Complete Genome
GCF_007362295.1_ASM736229v1_genomic.fna.gz	1823	Nocardia otitidiscaviarum	Bacteria	Actinomycetota	Actinomycetes	Mycobacteriales	Nocardiaceae	Nocardia	Nocardia otitidiscaviarum	Complete Genome
GCF_013267695.1_ASM1326769v1_genomic.fna.gz	315405	Streptococcus gallolyticus	Bacteria	Bacillota	Bacilli	Lactobacillales	Streptococcaceae	Streptococcus	Streptococcus gallolyticus	Complete Genome
GCF_002812705.1_ASM281270v1_genomic.fna.gz	217203	Achromobacter spanius	Bacteria	Pseudomonadota	Betaproteobacteria	Burkholderiales	Alcaligenaceae	Achromobacter	Achromobacter spanius	Complete Genome
GCF_007361795.1_ASM736179v1_genomic.fna.gz	454	Legionella israelensis	Bacteria	Pseudomonadota	Gammaproteobacteria	Legionellales	Legionellaceae	Legionella	Legionella israelensis	Complete Genome
GCF_900475835.1_45232_G01_genomic.fna.gz	43674	Jonesia denitrificans	Bacteria	Actinomycetota	Actinomycetes	Micrococcales	Jonesiaceae	Jonesia	Jonesia denitrificans	Complete Genome
GCF_000013425.1_ASM1342v1_genomic.fna.gz	93061	Staphylococcus aureus subsp. aureus NCTC 8325	Bacteria	Bacillota	Bacilli	Bacillales	Staphylococcaceae	Staphylococcus	Staphylococcus aureus	Complete Genome
GCF_001936235.1_ASM193623v1_genomic.fna.gz	109790	Lactobacillus jensenii	Bacteria	Bacillota	Bacilli	Lactobacillales	Lactobacillaceae	Lactobacillus	Lactobacillus jensenii	Complete Genome
GCF_001042635.1_ASM104263v1_genomic.fna.gz	1150461	Bifidobacterium scardovii JCM 12489 = DSM 13734	Bacteria	Actinomycetota	Actinomycetes	Bifidobacteriales	Bifidobacteriaceae	Bifidobacterium	Bifidobacterium scardovii	Complete Genome
GCF_025151045.1_ASM2515104v1_genomic.fna.gz	537006	Parabacteroides johnsonii DSM 18315	Bacteria	Bacteroidota	Bacteroidia	Bacteroidales	Tannerellaceae	Parabacteroides	Parabacteroides johnsonii	Complete Genome
GCF_001543175.1_ASM154317v1_genomic.fna.gz	1376	Aerococcus urinae	Bacteria	Bacillota	Bacilli	Lactobacillales	Aerococcaceae	Aerococcus	Aerococcus urinae	Complete Genome
GCF_009184705.1_ASM918470v1_genomic.fna.gz	1618	Liquorilactobacillus mali	Bacteria	Bacillota	Bacilli	Lactobacillales	Lactobacillaceae	Liquorilactobacillus	Liquorilactobacillus mali	Complete Genome
GCF_030408375.1_ASM3040837v1_genomic.fna.gz	144184	Corynebacterium afermentans subsp. lipophilum	Bacteria	Actinomycetota	Actinomycetes	Mycobacteriales	Corynebacteriaceae	Corynebacterium	Corynebacterium afermentans	Complete Genome
GCF_016027415.1_ASM1602741v1_genomic.fna.gz	33889	Brevibacterium casei	Bacteria	Actinomycetota	Actinomycetes	Micrococcales	Brevibacteriaceae	Brevibacterium	Brevibacterium casei	Complete Genome
GCF_001558775.1_ASM155877v1_genomic.fna.gz	28035	Staphylococcus lugdunensis	Bacteria	Bacillota	Bacilli	Bacillales	Staphylococcaceae	Staphylococcus	Staphylococcus lugdunensis	Complete Genome
GCF_003019315.1_ASM301931v1_genomic.fna.gz	469616	Fusobacterium mortiferum ATCC 9817	Bacteria	Fusobacteriota	Fusobacteriia	Fusobacteriales	Fusobacteriaceae	Fusobacterium	Fusobacterium mortiferum	Complete Genome
GCF_900637055.1_46837_E02_genomic.fna.gz	1393	Brevibacillus brevis	Bacteria	Bacillota	Bacilli	Bacillales	Paenibacillaceae	Brevibacillus	Brevibacillus brevis	Complete Genome
GCF_018127765.1_ASM1812776v1_genomic.fna.gz	28137	Prevotella veroralis	Bacteria	Bacteroidota	Bacteroidia	Bacteroidales	Prevotellaceae	Prevotella	Prevotella veroralis	Complete Genome
GCF_035747985.1_ASM3574798v1_genomic.fna.gz	588	Providencia stuartii	Bacteria	Pseudomonadota	Gammaproteobacteria	Enterobacterales	Morganellaceae	Providencia	Providencia stuartii	Complete Genome
GCF_000195955.2_ASM19595v2_genomic.fna.gz	83332	Mycobacterium tuberculosis H37Rv	Bacteria	Actinomycetota	Actinomycetes	Mycobacteriales	Mycobacteriaceae	Mycobacterium	Mycobacterium tuberculosis	Complete Genome
GCF_018128265.1_ASM1812826v1_genomic.fna.gz	1710	Cellulosimicrobium cellulans	Bacteria	Actinomycetota	Actinomycetes	Micrococcales	Promicromonosporaceae	Cellulosimicrobium	Cellulosimicrobium cellulans	Complete Genome
GCF_000218855.1_ASM21885v1_genomic.fna.gz	991791	Clostridium acetobutylicum DSM 1731	Bacteria	Bacillota	Clostridia	Eubacteriales	Clostridiaceae	Clostridium	Clostridium acetobutylicum	Complete Genome
GCF_019048165.1_ASM1904816v1_genomic.fna.gz	53374	Corynebacterium coyleae	Bacteria	Actinomycetota	Actinomycetes	Mycobacteriales	Corynebacteriaceae	Corynebacterium	Corynebacterium coyleae	Complete Genome
GCF_010726955.1_ASM1072695v1_genomic.fna.gz	1793	Mycolicibacterium fallax	Bacteria	Actinomycetota	Actinomycetes	Mycobacteriales	Mycobacteriaceae	Mycolicibacterium	Mycolicibacterium fallax	Complete Genome
GCF_003012915.1_ASM301291v1_genomic.fna.gz	46127	Staphylococcus felis	Bacteria	Bacillota	Bacilli	Bacillales	Staphylococcaceae	Staphylococcus	Staphylococcus felis	Complete Genome
GCF_025148635.1_ASM2514863v1_genomic.fna.gz	544645	Butyricimonas virosa	Bacteria	Bacteroidota	Bacteroidia	Bacteroidales	Odoribacteraceae	Butyricimonas	Butyricimonas virosa	Complete Genome
GCF_900187175.1_51342_A02_genomic.fna.gz	28118	Odoribacter splanchnicus	Bacteria	Bacteroidota	Bacteroidia	Bacteroidales	Odoribacteraceae	Odoribacter	Odoribacter splanchnicus	Complete Genome
GCF_900478165.1_48290_A02_genomic.fna.gz	1467	Lederbergia lenta	Bacteria	Bacillota	Bacilli	Bacillales	Bacillaceae	Lederbergia	Lederbergia lenta	Complete Genome
GCF_001702115.1_ASM170211v1_genomic.fna.gz	53444	Fructilactobacillus lindneri	Bacteria	Bacillota	Bacilli	Lactobacillales	Lactobacillaceae	Fructilactobacillus	Fructilactobacillus lindneri	Complete Genome
GCF_016127855.1_ASM1612785v1_genomic.fna.gz	1655	Actinomyces naeslundii	Bacteria	Actinomycetota	Actinomycetes	Actinomycetales	Actinomycetaceae	Actinomyces	Actinomyces naeslundii	Complete Genome
GCF_000733715.2_ASM73371v2_genomic.fna.gz	1225174	Ectopseudomonas mendocina S5.2	Bacteria	Pseudomonadota	Gammaproteobacteria	Pseudomonadales	Pseudomonadaceae	Ectopseudomonas	Ectopseudomonas mendocina	Complete Genome
GCF_013372225.1_ASM1337222v1_genomic.fna.gz	827	Campylobacter ureolyticus	Bacteria	Campylobacterota	Epsilonproteobacteria	Campylobacterales	Campylobacteraceae	Campylobacter	Campylobacter ureolyticus	Complete Genome
GCF_000027325.1_ASM2732v1_genomic.fna.gz	243273	Mycoplasmoides genitalium G37	Bacteria	Mycoplasmatota	na	Mycoplasmoidales	Mycoplasmoidaceae	Mycoplasmoides	Mycoplasmoides genitalium	Complete Genome
GCF_020091425.1_ASM2009142v1_genomic.fna.gz	328812	Parabacteroides goldsteinii	Bacteria	Bacteroidota	Bacteroidia	Bacteroidales	Tannerellaceae	Parabacteroides	Parabacteroides goldsteinii	Complete Genome
GCF_000010505.1_ASM1050v1_genomic.fna.gz	431947	Porphyromonas gingivalis ATCC 33277	Bacteria	Bacteroidota	Bacteroidia	Bacteroidales	Porphyromonadaceae	Porphyromonas	Porphyromonas gingivalis	Complete Genome
GCF_001543285.1_ASM154328v1_genomic.fna.gz	1377	Aerococcus viridans	Bacteria	Bacillota	Bacilli	Lactobacillales	Aerococcaceae	Aerococcus	Aerococcus viridans	Complete Genome
GCF_006542645.1_Aond_1.0_genomic.fna.gz	2585117	Alistipes onderdonkii subsp. vulgaris	Bacteria	Bacteroidota	Bacteroidia	Bacteroidales	Rikenellaceae	Alistipes	Alistipes onderdonkii	Complete Genome
GCF_030440595.1_ASM3044059v1_genomic.fna.gz	1121361	Corynebacterium glucuronolyticum DSM 44120	Bacteria	Actinomycetota	Actinomycetes	Mycobacteriales	Corynebacteriaceae	Corynebacterium	Corynebacterium glucuronolyticum	Complete Genome
GCF_020683125.1_ASM2068312v1_genomic.fna.gz	55212	Erwinia rhapontici	Bacteria	Pseudomonadota	Gammaproteobacteria	Enterobacterales	Erwiniaceae	Erwinia	Erwinia rhapontici	Complete Genome
GCF_018292165.1_ASM1829216v1_genomic.fna.gz	997890	Bacteroides uniformis CL03T12C37	Bacteria	Bacteroidota	Bacteroidia	Bacteroidales	Bacteroidaceae	Bacteroides	Bacteroides uniformis	Complete Genome
GCF_900637305.1_50618_F02_genomic.fna.gz	2718	Cardiobacterium hominis	Bacteria	Pseudomonadota	Gammaproteobacteria	Cardiobacteriales	Cardiobacteriaceae	Cardiobacterium	Cardiobacterium hominis	Complete Genome
GCF_001936335.1_ASM193633v1_genomic.fna.gz	1423721	Amylolactobacillus amylophilus DSM 20533 = JCM 1125	Bacteria	Bacillota	Bacilli	Lactobacillales	Lactobacillaceae	Amylolactobacillus	Amylolactobacillus amylophilus	Complete Genome
GCF_043228865.1_ASM4322886v1_genomic.fna.gz	552	Erwinia amylovora	Bacteria	Pseudomonadota	Gammaproteobacteria	Enterobacterales	Erwiniaceae	Erwinia	Erwinia amylovora	Complete Genome
GCF_025985205.1_ASM2598520v1_genomic.fna.gz	476	Moraxella bovis	Bacteria	Pseudomonadota	Gammaproteobacteria	Moraxellales	Moraxellaceae	Moraxella	Moraxella bovis	Complete Genome
GCF_002277935.1_ASM227793v1_genomic.fna.gz	53345	Enterococcus durans	Bacteria	Bacillota	Bacilli	Lactobacillales	Enterococcaceae	Enterococcus	Enterococcus durans	Complete Genome
GCF_022370415.1_ASM2237041v1_genomic.fna.gz	1772	Mycolicibacterium smegmatis	Bacteria	Actinomycetota	Actinomycetes	Mycobacteriales	Mycobacteriaceae	Mycolicibacterium	Mycolicibacterium smegmatis	Complete Genome
GCF_019048125.1_ASM1904812v1_genomic.fna.gz	548	Klebsiella aerogenes	Bacteria	Pseudomonadota	Gammaproteobacteria	Enterobacterales	Enterobacteriaceae	Klebsiella	Klebsiella aerogenes	Complete Genome
GCF_000221985.1_ASM22198v1_genomic.fna.gz	1054460	Streptococcus pseudopneumoniae IS7493	Bacteria	Bacillota	Bacilli	Lactobacillales	Streptococcaceae	Streptococcus	Streptococcus pseudopneumoniae	Complete Genome
GCF_033956065.1_ASM3395606v1_genomic.fna.gz	13373	Burkholderia mallei	Bacteria	Pseudomonadota	Betaproteobacteria	Burkholderiales	Burkholderiaceae	Burkholderia	Burkholderia mallei	Complete Genome
GCF_003516125.1_ASM351612v3_genomic.fna.gz	28141	Cronobacter sakazakii	Bacteria	Pseudomonadota	Gammaproteobacteria	Enterobacterales	Enterobacteriaceae	Cronobacter	Cronobacter sakazakii	Complete Genome
GCF_000017885.4_ASM1788v4_genomic.fna.gz	315750	Bacillus pumilus SAFR-032	Bacteria	Bacillota	Bacilli	Bacillales	Bacillaceae	Bacillus	Bacillus pumilus	Complete Genome
GCF_000215645.1_ASM21564v1_genomic.fna.gz	945711	Corynebacterium ulcerans 809	Bacteria	Actinomycetota	Actinomycetes	Mycobacteriales	Corynebacteriaceae	Corynebacterium	Corynebacterium ulcerans	Complete Genome
GCF_900327255.1_UT76_genomic.fna.gz	784	Orientia tsutsugamushi	Bacteria	Pseudomonadota	Alphaproteobacteria	Rickettsiales	Rickettsiaceae	Orientia	Orientia tsutsugamushi	Complete Genome
GCF_004803815.1_ASM480381v1_genomic.fna.gz	204	Campylobacter showae	Bacteria	Campylobacterota	Epsilonproteobacteria	Campylobacterales	Campylobacteraceae	Campylobacter	Campylobacter showae	Complete Genome
GCF_000725405.1_ASM72540v1_genomic.fna.gz	1274	Dermacoccus nishinomiyaensis	Bacteria	Actinomycetota	Actinomycetes	Micrococcales	Dermacoccaceae	Dermacoccus	Dermacoccus nishinomiyaensis	Complete Genome
GCF_016127355.1_ASM1612735v1_genomic.fna.gz	502	Kingella denitrificans	Bacteria	Pseudomonadota	Betaproteobacteria	Neisseriales	Neisseriaceae	Kingella	Kingella denitrificans	Complete Genome
GCF_900475625.1_45709_F01_genomic.fna.gz	1580	Levilactobacillus brevis	Bacteria	Bacillota	Bacilli	Lactobacillales	Lactobacillaceae	Levilactobacillus	Levilactobacillus brevis	Complete Genome
GCF_000007625.1_ASM762v1_genomic.fna.gz	212717	Clostridium tetani E88	Bacteria	Bacillota	Clostridia	Eubacteriales	Clostridiaceae	Clostridium	Clostridium tetani	Complete Genome
GCF_010508875.1_ASM1050887v1_genomic.fna.gz	292800	Flavonifractor plautii	Bacteria	Bacillota	Clostridia	Eubacteriales	Oscillospiraceae	Flavonifractor	Flavonifractor plautii	Complete Genome
GCF_000340435.2_ASM34043v3_genomic.fna.gz	1202450	Mycobacterium haemophilum DSM 44634	Bacteria	Actinomycetota	Actinomycetes	Mycobacteriales	Mycobacteriaceae	Mycobacterium	Mycobacterium haemophilum	Complete Genome
GCF_004771075.1_ASM477107v1_genomic.fna.gz	1583	Weissella confusa	Bacteria	Bacillota	Bacilli	Lactobacillales	Lactobacillaceae	Weissella	Weissella confusa	Complete Genome
GCF_000008045.1_ASM804v1_genomic.fna.gz	257363	Rickettsia typhi str. Wilmington	Bacteria	Pseudomonadota	Alphaproteobacteria	Rickettsiales	Rickettsiaceae	Rickettsia	Rickettsia typhi	Complete Genome
GCF_007814525.1_ASM781452v1_genomic.fna.gz	46126	Staphylococcus chromogenes	Bacteria	Bacillota	Bacilli	Bacillales	Staphylococcaceae	Staphylococcus	Staphylococcus chromogenes	Complete Genome
GCF_900475905.1_49595_E01_genomic.fna.gz	504	Kingella kingae	Bacteria	Pseudomonadota	Betaproteobacteria	Neisseriales	Neisseriaceae	Kingella	Kingella kingae	Complete Genome
GCF_013127755.1_ASM1312775v1_genomic.fna.gz	1254	Pediococcus acidilactici	Bacteria	Bacillota	Bacilli	Lactobacillales	Lactobacillaceae	Pediococcus	Pediococcus acidilactici	Complete Genome
GCF_036511535.1_ASM3651153v1_genomic.fna.gz	45254	Dysgonomonas capnocytophagoides	Bacteria	Bacteroidota	Bacteroidia	Bacteroidales	Dysgonomonadaceae	Dysgonomonas	Dysgonomonas capnocytophagoides	Complete Genome
GCF_000022905.1_ASM2290v1_genomic.fna.gz	548476	Corynebacterium aurimucosum ATCC 700975	Bacteria	Actinomycetota	Actinomycetes	Mycobacteriales	Corynebacteriaceae	Corynebacterium	Corynebacterium aurimucosum	Complete Genome
GCF_000018205.1_ASM1820v1_genomic.fna.gz	293614	Rickettsia akari str. Hartford	Bacteria	Pseudomonadota	Alphaproteobacteria	Rickettsiales	Rickettsiaceae	Rickettsia	Rickettsia akari	Complete Genome
GCF_904859905.1_MSB1_1H_genomic.fna.gz	546	Citrobacter freundii	Bacteria	Pseudomonadota	Gammaproteobacteria	Enterobacterales	Enterobacteriaceae	Citrobacter	Citrobacter freundii	Complete Genome
GCF_000091785.1_ASM9178v1_genomic.fna.gz	661367	Legionella longbeachae NSW150	Bacteria	Pseudomonadota	Gammaproteobacteria	Legionellales	Legionellaceae	Legionella	Legionella longbeachae	Complete Genome
GCF_900474615.1_40295_D02_genomic.fna.gz	1296	Mammaliicoccus sciuri	Bacteria	Bacillota	Bacilli	Bacillales	Staphylococcaceae	Mammaliicoccus	Mammaliicoccus sciuri	Complete Genome
GCF_016724805.1_ASM1672480v1_genomic.fna.gz	40545	Sutterella wadsworthensis	Bacteria	Pseudomonadota	Betaproteobacteria	Burkholderiales	Sutterellaceae	Sutterella	Sutterella wadsworthensis	Complete Genome
GCF_949790605.1_SF2022_genome_genomic.fna.gz	2751	Carnobacterium maltaromaticum	Bacteria	Bacillota	Bacilli	Lactobacillales	Carnobacteriaceae	Carnobacterium	Carnobacterium maltaromaticum	Complete Genome
GCF_020097475.1_ASM2009747v1_genomic.fna.gz	564	Escherichia fergusonii	Bacteria	Pseudomonadota	Gammaproteobacteria	Enterobacterales	Enterobacteriaceae	Escherichia	Escherichia fergusonii	Complete Genome
GCF_004337635.1_ASM433763v1_genomic.fna.gz	76832	Myroides odoratimimus	Bacteria	Bacteroidota	Flavobacteriia	Flavobacteriales	Flavobacteriaceae	Myroides	Myroides odoratimimus	Complete Genome
GCF_002224265.1_ASM222426v1_genomic.fna.gz	1219061	Vibrio vulnificus NBRC 15645 = ATCC 27562	Bacteria	Pseudomonadota	Gammaproteobacteria	Vibrionales	Vibrionaceae	Vibrio	Vibrio vulnificus	Complete Genome
GCF_028768405.1_ASM2876840v1_genomic.fna.gz	1874	Micromonospora chalcea	Bacteria	Actinomycetota	Actinomycetes	Micromonosporales	Micromonosporaceae	Micromonospora	Micromonospora chalcea	Complete Genome
GCF_022175585.2_ASM2217558v2_genomic.fna.gz	439334	Mycobacterium avium subsp. hominissuis	Bacteria	Actinomycetota	Actinomycetes	Mycobacteriales	Mycobacteriaceae	Mycobacterium	Mycobacterium avium	Complete Genome
GCF_036352035.1_ASM3635203v1_genomic.fna.gz	87883	Burkholderia multivorans	Bacteria	Pseudomonadota	Betaproteobacteria	Burkholderiales	Burkholderiaceae	Burkholderia	Burkholderia multivorans	Complete Genome
GCF_023520795.1_ASM2352079v1_genomic.fna.gz	38284	Corynebacterium accolens	Bacteria	Actinomycetota	Actinomycetes	Mycobacteriales	Corynebacteriaceae	Corynebacterium	Corynebacterium accolens	Complete Genome
GCF_019396925.1_ASM1939692v1_genomic.fna.gz	1390	Bacillus amyloliquefaciens	Bacteria	Bacillota	Bacilli	Bacillales	Bacillaceae	Bacillus	Bacillus amyloliquefaciens	Complete Genome
GCF_005221285.1_ASM522128v1_genomic.fna.gz	484	Neisseria flavescens	Bacteria	Pseudomonadota	Betaproteobacteria	Neisseriales	Neisseriaceae	Neisseria	Neisseria flavescens	Complete Genome
GCF_035231985.1_ASM3523198v1_genomic.fna.gz	1624	Ligilactobacillus salivarius	Bacteria	Bacillota	Bacilli	Lactobacillales	Lactobacillaceae	Ligilactobacillus	Ligilactobacillus salivarius	Complete Genome
GCF_019645855.1_ASM1964585v1_genomic.fna.gz	1780	Mycobacterium malmoense	Bacteria	Actinomycetota	Actinomycetes	Mycobacteriales	Mycobacteriaceae	Mycobacterium	Mycobacterium malmoense	Complete Genome
GCF_000023145.1_ASM2314v1_genomic.fna.gz	645127	Corynebacterium kroppenstedtii DSM 44385	Bacteria	Actinomycetota	Actinomycetes	Mycobacteriales	Corynebacteriaceae	Corynebacterium	Corynebacterium kroppenstedtii	Complete Genome
GCF_011600945.2_ASM1160094v2_genomic.fna.gz	196	Campylobacter fetus	Bacteria	Campylobacterota	Epsilonproteobacteria	Campylobacterales	Campylobacteraceae	Campylobacter	Campylobacter fetus	Complete Genome
GCF_013372205.1_ASM1337220v1_genomic.fna.gz	202	Campylobacter mucosalis	Bacteria	Campylobacterota	Epsilonproteobacteria	Campylobacterales	Campylobacteraceae	Campylobacter	Campylobacter mucosalis	Complete Genome
GCF_901482605.1_45532_E01_genomic.fna.gz	1498	Hathewaya histolytica	Bacteria	Bacillota	Clostridia	Eubacteriales	Clostridiaceae	Hathewaya	Hathewaya histolytica	Complete Genome
GCF_900660465.1_50648_A01-3_genomic.fna.gz	2104	Mycoplasmoides pneumoniae	Bacteria	Mycoplasmatota	na	Mycoplasmoidales	Mycoplasmoidaceae	Mycoplasmoides	Mycoplasmoides pneumoniae	Complete Genome
GCF_000187935.1_ASM18793v2_genomic.fna.gz	873447	Streptococcus parauberis NCFD 2020	Bacteria	Bacillota	Bacilli	Lactobacillales	Streptococcaceae	Streptococcus	Streptococcus parauberis	Complete Genome
GCF_000177535.2_ASM17753v2_genomic.fna.gz	662755	Corynebacterium resistens DSM 45100	Bacteria	Actinomycetota	Actinomycetes	Mycobacteriales	Corynebacteriaceae	Corynebacterium	Corynebacterium resistens	Complete Genome
GCF_003013675.1_ASM301367v1_genomic.fna.gz	43767	Prescottella equi	Bacteria	Actinomycetota	Actinomycetes	Mycobacteriales	Nocardiaceae	Prescottella	Prescottella equi	Complete Genome
GCF_000007765.2_ASM776v2_genomic.fna.gz	227377	Coxiella burnetii RSA 493	Bacteria	Pseudomonadota	Gammaproteobacteria	Legionellales	Coxiellaceae	Coxiella	Coxiella burnetii	Complete Genome
GCF_019048385.1_ASM1904838v1_genomic.fna.gz	549	Pantoea agglomerans	Bacteria	Pseudomonadota	Gammaproteobacteria	Enterobacterales	Erwiniaceae	Pantoea	Pantoea agglomerans	Complete Genome
GCF_016128095.1_ASM1612809v1_genomic.fna.gz	1334	Streptococcus dysgalactiae	Bacteria	Bacillota	Bacilli	Lactobacillales	Streptococcaceae	Streptococcus	Streptococcus dysgalactiae	Complete Genome
GCF_001597285.1_ASM159728v1_genomic.fna.gz	43263	Aquipseudomonas alcaligenes	Bacteria	Pseudomonadota	Gammaproteobacteria	Pseudomonadales	Pseudomonadaceae	Aquipseudomonas	Aquipseudomonas alcaligenes	Complete Genome
GCF_900637185.1_49867_H01_genomic.fna.gz	1824	Nocardia asteroides	Bacteria	Actinomycetota	Actinomycetes	Mycobacteriales	Nocardiaceae	Nocardia	Nocardia asteroides	Complete Genome
GCF_016026635.1_ASM1602663v1_genomic.fna.gz	283734	Staphylococcus pseudintermedius	Bacteria	Bacillota	Bacilli	Bacillales	Staphylococcaceae	Staphylococcus	Staphylococcus pseudintermedius	Complete Genome
GCF_009730395.1_ASM973039v1_genomic.fna.gz	195	Campylobacter coli	Bacteria	Campylobacterota	Epsilonproteobacteria	Campylobacterales	Campylobacteraceae	Campylobacter	Campylobacter coli	Complete Genome
GCF_025311475.1_ASM2531147v1_genomic.fna.gz	1601	Ligilactobacillus agilis	Bacteria	Bacillota	Bacilli	Lactobacillales	Lactobacillaceae	Ligilactobacillus	Ligilactobacillus agilis	Complete Genome
GCF_002706425.1_ASM270642v1_genomic.fna.gz	913848	Loigolactobacillus coryniformis subsp. coryniformis KCTC 3167 = DSM 20001	Bacteria	Bacillota	Bacilli	Lactobacillales	Lactobacillaceae	Loigolactobacillus	Loigolactobacillus coryniformis	Complete Genome
GCF_037478055.1_ASM3747805v1_genomic.fna.gz	412963	Mycetohabitans rhizoxinica	Bacteria	Pseudomonadota	Betaproteobacteria	Burkholderiales	Burkholderiaceae	Mycetohabitans	Mycetohabitans rhizoxinica	Complete Genome
GCF_030291735.1_ASM3029173v1_genomic.fna.gz	615	Serratia marcescens	Bacteria	Pseudomonadota	Gammaproteobacteria	Enterobacterales	Yersiniaceae	Serratia	Serratia marcescens	Complete Genome
GCF_025558325.1_ASM2555832v1_genomic.fna.gz	1295	Staphylococcus schleiferi	Bacteria	Bacillota	Bacilli	Bacillales	Staphylococcaceae	Staphylococcus	Staphylococcus schleiferi	Complete Genome
GCF_014131755.1_ASM1413175v1_genomic.fna.gz	818	Bacteroides thetaiotaomicron	Bacteria	Bacteroidota	Bacteroidia	Bacteroidales	Bacteroidaceae	Bacteroides	Bacteroides thetaiotaomicron	Complete Genome
GCF_003343305.1_ASM334330v1_genomic.fna.gz	160453	Enterococcus gilvus	Bacteria	Bacillota	Bacilli	Lactobacillales	Enterococcaceae	Enterococcus	Enterococcus gilvus	Complete Genome
GCF_019175485.1_ASM1917548v1_genomic.fna.gz	71452	Enterococcus raffinosus	Bacteria	Bacillota	Bacilli	Lactobacillales	Enterococcaceae	Enterococcus	Enterococcus raffinosus	Complete Genome
GCF_900186865.1_49243_F02_genomic.fna.gz	40324	Stenotrophomonas maltophilia	Bacteria	Pseudomonadota	Gammaproteobacteria	Lysobacterales	Lysobacteraceae	Stenotrophomonas	Stenotrophomonas maltophilia	Complete Genome
GCF_018336855.1_ASM1833685v1_genomic.fna.gz	40215	Acinetobacter junii	Bacteria	Pseudomonadota	Gammaproteobacteria	Moraxellales	Moraxellaceae	Acinetobacter	Acinetobacter junii	Complete Genome
GCF_002285575.1_ASM228557v1_genomic.fna.gz	75985	Mannheimia haemolytica	Bacteria	Pseudomonadota	Gammaproteobacteria	Pasteurellales	Pasteurellaceae	Mannheimia	Mannheimia haemolytica	Complete Genome
GCF_001457635.1_NCTC7465_genomic.fna.gz	1313	Streptococcus pneumoniae	Bacteria	Bacillota	Bacilli	Lactobacillales	Streptococcaceae	Streptococcus	Streptococcus pneumoniae	Complete Genome
GCF_000253175.1_ASM25317v1_genomic.fna.gz	930944	Yersinia enterocolitica subsp. palearctica Y11	Bacteria	Pseudomonadota	Gammaproteobacteria	Enterobacterales	Yersiniaceae	Yersinia	Yersinia enterocolitica	Complete Genome
GCF_001457455.1_NCTC11397_genomic.fna.gz	1717	Corynebacterium diphtheriae	Bacteria	Actinomycetota	Actinomycetes	Mycobacteriales	Corynebacteriaceae	Corynebacterium	Corynebacterium diphtheriae	Complete Genome
GCF_003019675.1_ASM301967v1_genomic.fna.gz	861	Fusobacterium ulcerans	Bacteria	Fusobacteriota	Fusobacteriia	Fusobacteriales	Fusobacteriaceae	Fusobacterium	Fusobacterium ulcerans	Complete Genome
GCF_000284635.1_ASM28463v1_genomic.fna.gz	1172562	Helicobacter cinaedi PAGU611	Bacteria	Campylobacterota	Epsilonproteobacteria	Campylobacterales	Helicobacteraceae	Helicobacter	Helicobacter cinaedi	Complete Genome
GCF_017894325.1_ASM1789432v1_genomic.fna.gz	1681	Bifidobacterium bifidum	Bacteria	Actinomycetota	Actinomycetes	Bifidobacteriales	Bifidobacteriaceae	Bifidobacterium	Bifidobacterium bifidum	Complete Genome
GCF_000204255.1_ASM20425v1_genomic.fna.gz	331636	Chlamydia psittaci 6BC	Bacteria	Chlamydiota	Chlamydiia	Chlamydiales	Chlamydiaceae	Chlamydia	Chlamydia psittaci	Complete Genome
GCF_900087655.1_PFRJS14_genomic.fna.gz	1744	Propionibacterium freudenreichii	Bacteria	Actinomycetota	Actinomycetes	Propionibacteriales	Propionibacteriaceae	Propionibacterium	Propionibacterium freudenreichii	Complete Genome
GCF_022453685.1_ASM2245368v1_genomic.fna.gz	39491	Agathobacter rectalis	Bacteria	Bacillota	Clostridia	Lachnospirales	Lachnospiraceae	Agathobacter	Agathobacter rectalis	Complete Genome
GCF_001025195.1_ASM102519v1_genomic.fna.gz	566552	Bifidobacterium catenulatum DSM 16992 = JCM 1194 = LMG 11043	Bacteria	Actinomycetota	Actinomycetes	Bifidobacteriales	Bifidobacteriaceae	Bifidobacterium	Bifidobacterium catenulatum	Complete Genome
GCF_021378605.1_ASM2137860v1_genomic.fna.gz	84112	Eggerthella lenta	Bacteria	Actinomycetota	Coriobacteriia	Eggerthellales	Eggerthellaceae	Eggerthella	Eggerthella lenta	Complete Genome
GCF_002953195.1_ASM295319v1_genomic.fna.gz	665914	Mixta gaviniae	Bacteria	Pseudomonadota	Gammaproteobacteria	Enterobacterales	Erwiniaceae	Mixta	Mixta gaviniae	Complete Genome
GCF_900475415.1_42206_H01_genomic.fna.gz	1340	Streptococcus porcinus	Bacteria	Bacillota	Bacilli	Lactobacillales	Streptococcaceae	Streptococcus	Streptococcus porcinus	Complete Genome
GCF_001025175.1_ASM102517v1_genomic.fna.gz	518634	Bifidobacterium breve DSM 20213 = JCM 1192	Bacteria	Actinomycetota	Actinomycetes	Bifidobacteriales	Bifidobacteriaceae	Bifidobacterium	Bifidobacterium breve	Complete Genome
GCF_004367745.1_ASM436774v1_genomic.fna.gz	863372	Herbaspirillum huttiense	Bacteria	Pseudomonadota	Betaproteobacteria	Burkholderiales	Oxalobacteraceae	Herbaspirillum	Herbaspirillum huttiense	Complete Genome
GCF_029094545.1_ASM2909454v1_genomic.fna.gz	79885	Alkalihalophilus pseudofirmus	Bacteria	Bacillota	Bacilli	Bacillales	Bacillaceae	Alkalihalophilus	Alkalihalophilus pseudofirmus	Complete Genome
GCF_000007205.1_ASM720v1_genomic.fna.gz	182082	Chlamydia pneumoniae TW-183	Bacteria	Chlamydiota	Chlamydiia	Chlamydiales	Chlamydiaceae	Chlamydia	Chlamydia pneumoniae	Complete Genome
GCF_900186885.1_48903_D01_genomic.fna.gz	29466	Veillonella parvula	Bacteria	Bacillota	Negativicutes	Veillonellales	Veillonellaceae	Veillonella	Veillonella parvula	Complete Genome
GCF_011765605.1_ASM1176560v1_genomic.fna.gz	728	Avibacterium paragallinarum	Bacteria	Pseudomonadota	Gammaproteobacteria	Pasteurellales	Pasteurellaceae	Avibacterium	Avibacterium paragallinarum	Complete Genome
GCF_034478925.1_ASM3447892v1_genomic.fna.gz	1402	Bacillus licheniformis	Bacteria	Bacillota	Bacilli	Bacillales	Bacillaceae	Bacillus	Bacillus licheniformis	Complete Genome
GCF_003019295.1_ASM301929v1_genomic.fna.gz	190304	Fusobacterium nucleatum subsp. nucleatum ATCC 25586	Bacteria	Fusobacteriota	Fusobacteriia	Fusobacteriales	Fusobacteriaceae	Fusobacterium	Fusobacterium nucleatum	Complete Genome
GCF_008245005.1_ASM824500v1_genomic.fna.gz	32024	Campylobacter sputorum subsp. sputorum	Bacteria	Campylobacterota	Epsilonproteobacteria	Campylobacterales	Campylobacteraceae	Campylobacter	Campylobacter sputorum	Complete Genome
GCF_003606265.1_ASM360626v1_genomic.fna.gz	1504	Clostridium septicum	Bacteria	Bacillota	Clostridia	Eubacteriales	Clostridiaceae	Clostridium	Clostridium septicum	Complete Genome
GCF_013030075.1_ASM1303007v1_genomic.fna.gz	485	Neisseria gonorrhoeae	Bacteria	Pseudomonadota	Betaproteobacteria	Neisseriales	Neisseriaceae	Neisseria	Neisseria gonorrhoeae	Complete Genome
GCF_020810675.1_ASM2081067v1_genomic.fna.gz	753	Pasteurella canis	Bacteria	Pseudomonadota	Gammaproteobacteria	Pasteurellales	Pasteurellaceae	Pasteurella	Pasteurella canis	Complete Genome
GCF_002073255.2_ASM207325v2_genomic.fna.gz	747	Pasteurella multocida	Bacteria	Pseudomonadota	Gammaproteobacteria	Pasteurellales	Pasteurellaceae	Pasteurella	Pasteurella multocida	Complete Genome
GCF_000144405.1_ASM14440v1_genomic.fna.gz	553174	Prevotella melaninogenica ATCC 25845	Bacteria	Bacteroidota	Bacteroidia	Bacteroidales	Prevotellaceae	Prevotella	Prevotella melaninogenica	Complete Genome
GCF_028609885.1_ASM2860988v1_genomic.fna.gz	38289	Corynebacterium jeikeium	Bacteria	Actinomycetota	Actinomycetes	Mycobacteriales	Corynebacteriaceae	Corynebacterium	Corynebacterium jeikeium	Complete Genome
GCF_900637635.1_52313_A01_genomic.fna.gz	456	Legionella jordanis	Bacteria	Pseudomonadota	Gammaproteobacteria	Legionellales	Legionellaceae	Legionella	Legionella jordanis	Complete Genome
GCF_000143845.1_ASM14384v1_genomic.fna.gz	633147	Olsenella uli DSM 7084	Bacteria	Actinomycetota	Coriobacteriia	Coriobacteriales	Atopobiaceae	Olsenella	Olsenella uli	Complete Genome
GCF_000008185.1_ASM818v1_genomic.fna.gz	243275	Treponema denticola ATCC 35405	Bacteria	Spirochaetota	Spirochaetia	Spirochaetales	Treponemataceae	Treponema	Treponema denticola	Complete Genome
GCF_000014445.1_ASM1444v1_genomic.fna.gz	203120	Leuconostoc mesenteroides subsp. mesenteroides ATCC 8293	Bacteria	Bacillota	Bacilli	Lactobacillales	Lactobacillaceae	Leuconostoc	Leuconostoc mesenteroides	Complete Genome
GCF_003732525.1_ASM373252v1_genomic.fna.gz	143387	Fusobacterium necrophorum subsp. funduliforme	Bacteria	Fusobacteriota	Fusobacteriia	Fusobacteriales	Fusobacteriaceae	Fusobacterium	Fusobacterium necrophorum	Complete Genome
GCF_000007505.1_ASM750v1_genomic.fna.gz	204722	Brucella suis 1330	Bacteria	Pseudomonadota	Alphaproteobacteria	Hyphomicrobiales	Brucellaceae	Brucella	Brucella suis	Complete Genome
GCF_000212375.1_ASM21237v1_genomic.fna.gz	879243	Porphyromonas asaccharolytica DSM 20707	Bacteria	Bacteroidota	Bacteroidia	Bacteroidales	Porphyromonadaceae	Porphyromonas	Porphyromonas asaccharolytica	Complete Genome
GCF_900637475.1_51108_B01_genomic.fna.gz	633	Yersinia pseudotuberculosis	Bacteria	Pseudomonadota	Gammaproteobacteria	Enterobacterales	Yersiniaceae	Yersinia	Yersinia pseudotuberculosis	Complete Genome
GCF_000024105.1_ASM2410v1_genomic.fna.gz	525919	Anaerococcus prevotii DSM 20548	Bacteria	Bacillota	Tissierellia	Tissierellales	Peptoniphilaceae	Anaerococcus	Anaerococcus prevotii	Complete Genome
GCF_018135955.1_ASM1813595v1_genomic.fna.gz	28110	Francisella philomiragia	Bacteria	Pseudomonadota	Gammaproteobacteria	Thiotrichales	Francisellaceae	Francisella	Francisella philomiragia	Complete Genome
GCF_000196035.1_ASM19603v1_genomic.fna.gz	169963	Listeria monocytogenes EGD-e	Bacteria	Bacillota	Bacilli	Bacillales	Listeriaceae	Listeria	Listeria monocytogenes	Complete Genome
GCF_900475035.1_41965_F01_genomic.fna.gz	1314	Streptococcus pyogenes	Bacteria	Bacillota	Bacilli	Lactobacillales	Streptococcaceae	Streptococcus	Streptococcus pyogenes	Complete Genome
GCF_002847845.2_ASM284784v2_genomic.fna.gz	13076	Globicatella sanguinis	Bacteria	Bacillota	Bacilli	Lactobacillales	Aerococcaceae	Globicatella	Globicatella sanguinis	Complete Genome
GCF_016864595.1_ASM1686459v1_genomic.fna.gz	359	Rhizobium rhizogenes	Bacteria	Pseudomonadota	Alphaproteobacteria	Hyphomicrobiales	Rhizobiaceae	Rhizobium	Rhizobium rhizogenes	Complete Genome
GCF_009831375.1_ASM983137v1_genomic.fna.gz	411470	Mediterraneibacter gnavus ATCC 29149	Bacteria	Bacillota	Clostridia	Lachnospirales	Lachnospiraceae	Mediterraneibacter	Mediterraneibacter gnavus	Complete Genome
GCF_000758725.1_ASM75872v1_genomic.fna.gz	189426	Paenibacillus odorifer	Bacteria	Bacillota	Bacilli	Bacillales	Paenibacillaceae	Paenibacillus	Paenibacillus odorifer	Complete Genome
GCF_000009045.1_ASM904v1_genomic.fna.gz	224308	Bacillus subtilis subsp. subtilis str. 168	Bacteria	Bacillota	Bacilli	Bacillales	Bacillaceae	Bacillus	Bacillus subtilis	Complete Genome
GCF_900187235.1_52184_D01_genomic.fna.gz	43771	Corynebacterium urealyticum	Bacteria	Actinomycetota	Actinomycetes	Mycobacteriales	Corynebacteriaceae	Corynebacterium	Corynebacterium urealyticum	Complete Genome
GCF_016028735.1_ASM1602873v1_genomic.fna.gz	90244	Oligella ureolytica	Bacteria	Pseudomonadota	Betaproteobacteria	Burkholderiales	Alcaligenaceae	Oligella	Oligella ureolytica	Complete Genome
GCF_004803795.1_ASM480379v1_genomic.fna.gz	203	Campylobacter rectus	Bacteria	Campylobacterota	Epsilonproteobacteria	Campylobacterales	Campylobacteraceae	Campylobacter	Campylobacter rectus	Complete Genome
GCF_000724605.1_ASM72460v1_genomic.fna.gz	59505	Actinotignum schaalii	Bacteria	Actinomycetota	Actinomycetes	Actinomycetales	Actinomycetaceae	Actinotignum	Actinotignum schaalii	Complete Genome
GCF_010727605.1_ASM1072760v1_genomic.fna.gz	1784	Mycobacterium simiae	Bacteria	Actinomycetota	Actinomycetes	Mycobacteriales	Mycobacteriaceae	Mycobacterium	Mycobacterium simiae	Complete Genome
GCF_021441905.1_ASM2144190v1_genomic.fna.gz	86664	Priestia flexa	Bacteria	Bacillota	Bacilli	Bacillales	Bacillaceae	Priestia	Priestia flexa	Complete Genome
GCF_020735925.1_ASM2073592v1_genomic.fna.gz	519	Bordetella parapertussis	Bacteria	Pseudomonadota	Betaproteobacteria	Burkholderiales	Alcaligenaceae	Bordetella	Bordetella parapertussis	Complete Genome
GCF_008245025.1_ASM824502v1_genomic.fna.gz	488545	Campylobacter lari subsp. concheus	Bacteria	Campylobacterota	Epsilonproteobacteria	Campylobacterales	Campylobacteraceae	Campylobacter	Campylobacter lari	Complete Genome
GCF_003367705.1_ASM336770v1_genomic.fna.gz	104336	Microbacterium foliorum	Bacteria	Actinomycetota	Actinomycetes	Micrococcales	Microbacteriaceae	Microbacterium	Microbacterium foliorum	Complete Genome
GCF_000024405.1_ASM2440v1_genomic.fna.gz	526218	Sebaldella termitidis ATCC 33386	Bacteria	Fusobacteriota	Fusobacteriia	Fusobacteriales	Leptotrichiaceae	Sebaldella	Sebaldella termitidis	Complete Genome
GCF_008831385.1_ASM883138v1_genomic.fna.gz	51664	Lapidilactobacillus dextrinicus	Bacteria	Bacillota	Bacilli	Lactobacillales	Lactobacillaceae	Lapidilactobacillus	Lapidilactobacillus dextrinicus	Complete Genome
GCF_004101845.1_ASM410184v1_genomic.fna.gz	1293592	Latilactobacillus curvatus JCM 1096 = DSM 20019	Bacteria	Bacillota	Bacilli	Lactobacillales	Lactobacillaceae	Latilactobacillus	Latilactobacillus curvatus	Complete Genome
GCF_009676365.1_ASM967636v1_genomic.fna.gz	1599	Latilactobacillus sakei	Bacteria	Bacillota	Bacilli	Lactobacillales	Lactobacillaceae	Latilactobacillus	Latilactobacillus sakei	Complete Genome
GCF_040409965.1_ASM4040996v1_genomic.fna.gz	152335	Paucilactobacillus suebicus	Bacteria	Bacillota	Bacilli	Lactobacillales	Lactobacillaceae	Paucilactobacillus	Paucilactobacillus suebicus	Complete Genome
GCF_900637755.1_52579_F01_genomic.fna.gz	158850	Providencia rustigianii	Bacteria	Pseudomonadota	Gammaproteobacteria	Enterobacterales	Morganellaceae	Providencia	Providencia rustigianii	Complete Genome
GCF_008033155.1_ASM803315v1_genomic.fna.gz	176292	Secundilactobacillus malefermentans	Bacteria	Bacillota	Bacilli	Lactobacillales	Lactobacillaceae	Secundilactobacillus	Secundilactobacillus malefermentans	Complete Genome
GCF_000222975.1_ASM22297v1_genomic.fna.gz	1035377	Yersinia pestis A1122	Bacteria	Pseudomonadota	Gammaproteobacteria	Enterobacterales	Yersiniaceae	Yersinia	Yersinia pestis	Complete Genome
GCF_900475555.1_44257_B01_genomic.fna.gz	465515	Micrococcus luteus NCTC 2665	Bacteria	Actinomycetota	Actinomycetes	Micrococcales	Micrococcaceae	Micrococcus	Micrococcus luteus	Complete Genome
GCF_001632805.1_ASM163280v1_genomic.fna.gz	1460372	Mycobacteroides chelonae CCUG 47445	Bacteria	Actinomycetota	Actinomycetes	Mycobacteriales	Mycobacteriaceae	Mycobacteroides	Mycobacteroides chelonae	Complete Genome
GCF_002220285.1_ASM222028v1_genomic.fna.gz	1396	Bacillus cereus	Bacteria	Bacillota	Bacilli	Bacillales	Bacillaceae	Bacillus	Bacillus cereus	Complete Genome
GCF_002209125.2_ASM220912v2_genomic.fna.gz	37326	Nocardia brasiliensis	Bacteria	Actinomycetota	Actinomycetes	Mycobacteriales	Nocardiaceae	Nocardia	Nocardia brasiliensis	Complete Genome
GCF_028596105.1_ASM2859610v1_genomic.fna.gz	80878	Acidovorax temperans	Bacteria	Pseudomonadota	Betaproteobacteria	Burkholderiales	Comamonadaceae	Acidovorax	Acidovorax temperans	Complete Genome
GCF_008693965.1_ASM869396v1_genomic.fna.gz	47886	Pseudomonas luteola	Bacteria	Pseudomonadota	Gammaproteobacteria	Pseudomonadales	Pseudomonadaceae	Pseudomonas	Pseudomonas luteola	Complete Genome
GCF_001703515.1_ASM170351v1_genomic.fna.gz	2756	Brochothrix thermosphacta	Bacteria	Bacillota	Bacilli	Bacillales	Listeriaceae	Brochothrix	Brochothrix thermosphacta	Complete Genome
GCF_030297255.1_ASM3029725v1_genomic.fna.gz	28450	Burkholderia pseudomallei	Bacteria	Pseudomonadota	Betaproteobacteria	Burkholderiales	Burkholderiaceae	Burkholderia	Burkholderia pseudomallei	Complete Genome
GCF_001553605.1_ASM155360v1_genomic.fna.gz	44742	Desulfovibrio fairfieldensis	Bacteria	Thermodesulfobacteriota	Desulfovibrionia	Desulfovibrionales	Desulfovibrionaceae	Desulfovibrio	Desulfovibrio fairfieldensis	Complete Genome
GCF_016127495.1_ASM1612749v1_genomic.fna.gz	1276	Kytococcus sedentarius	Bacteria	Actinomycetota	Actinomycetes	Micrococcales	Kytococcaceae	Kytococcus	Kytococcus sedentarius	Complete Genome
GCF_000208405.1_ASM20840v1_genomic.fna.gz	546271	Selenomonas sputigena ATCC 35185	Bacteria	Bacillota	Negativicutes	Selenomonadales	Selenomonadaceae	Selenomonas	Selenomonas sputigena	Complete Genome
GCF_001991075.2_ASM199107v2_genomic.fna.gz	1561	Clostridium baratii	Bacteria	Bacillota	Clostridia	Eubacteriales	Clostridiaceae	Clostridium	Clostridium baratii	Complete Genome
GCF_002327205.1_ASM232720v1_genomic.fna.gz	46867	Clostridium chauvoei	Bacteria	Bacillota	Clostridia	Eubacteriales	Clostridiaceae	Clostridium	Clostridium chauvoei	Complete Genome
GCF_003614235.1_ASM361423v1_genomic.fna.gz	1542	Clostridium novyi	Bacteria	Bacillota	Clostridia	Eubacteriales	Clostridiaceae	Clostridium	Clostridium novyi	Complete Genome
GCF_018314255.1_ASM1831425v1_genomic.fna.gz	1581	Lentilactobacillus buchneri	Bacteria	Bacillota	Bacilli	Lactobacillales	Lactobacillaceae	Lentilactobacillus	Lentilactobacillus buchneri	Complete Genome
GCF_016127255.1_ASM1612725v1_genomic.fna.gz	33968	Leuconostoc pseudomesenteroides	Bacteria	Bacillota	Bacilli	Lactobacillales	Lactobacillaceae	Leuconostoc	Leuconostoc pseudomesenteroides	Complete Genome
GCF_022869645.1_ASM2286964v1_genomic.fna.gz	487	Neisseria meningitidis	Bacteria	Pseudomonadota	Betaproteobacteria	Neisseriales	Neisseriaceae	Neisseria	Neisseria meningitidis	Complete Genome
GCF_000014505.1_ASM1450v1_genomic.fna.gz	278197	Pediococcus pentosaceus ATCC 25745	Bacteria	Bacillota	Bacilli	Lactobacillales	Lactobacillaceae	Pediococcus	Pediococcus pentosaceus	Complete Genome
GCF_900638655.1_58635_F02_genomic.fna.gz	82985	Pragia fontium	Bacteria	Pseudomonadota	Gammaproteobacteria	Enterobacterales	Budviciaceae	Pragia	Pragia fontium	Complete Genome
GCF_900637795.1_52592_H02_genomic.fna.gz	1014	Weeksella virosa	Bacteria	Bacteroidota	Flavobacteriia	Flavobacteriales	Weeksellaceae	Weeksella	Weeksella virosa	Complete Genome
GCF_001025215.1_ASM102521v1_genomic.fna.gz	547043	Bifidobacterium pseudocatenulatum DSM 20438 = JCM 1200 = LMG 10505	Bacteria	Actinomycetota	Actinomycetes	Bifidobacteriales	Bifidobacteriaceae	Bifidobacterium	Bifidobacterium pseudocatenulatum	Complete Genome
GCF_006151905.1_ASM615190v1_genomic.fna.gz	47715	Lacticaseibacillus rhamnosus	Bacteria	Bacillota	Bacilli	Lactobacillales	Lactobacillaceae	Lacticaseibacillus	Lacticaseibacillus rhamnosus	Complete Genome
GCF_001951095.1_ASM195109v1_genomic.fna.gz	137591	Weissella cibaria	Bacteria	Bacillota	Bacilli	Lactobacillales	Lactobacillaceae	Weissella	Weissella cibaria	Complete Genome
GCF_036327715.1_ASM3632771v1_genomic.fna.gz	1249	Weissella paramesenteroides	Bacteria	Bacillota	Bacilli	Lactobacillales	Lactobacillaceae	Weissella	Weissella paramesenteroides	Complete Genome
GCF_000008445.1_ASM844v1_genomic.fna.gz	261594	Bacillus anthracis str. 'Ames Ancestor'	Bacteria	Bacillota	Bacilli	Bacillales	Bacillaceae	Bacillus	Bacillus anthracis	Complete Genome
GCF_000953635.1_LMI_genomic.fna.gz	451	Legionella micdadei	Bacteria	Pseudomonadota	Gammaproteobacteria	Legionellales	Legionellaceae	Legionella	Legionella micdadei	Complete Genome
GCF_020097375.1_ASM2009737v1_genomic.fna.gz	28124	Porphyromonas endodontalis	Bacteria	Bacteroidota	Bacteroidia	Bacteroidales	Porphyromonadaceae	Porphyromonas	Porphyromonas endodontalis	Complete Genome
GCF_022354085.1_ASM2235408v1_genomic.fna.gz	622	Shigella dysenteriae	Bacteria	Pseudomonadota	Gammaproteobacteria	Enterobacterales	Enterobacteriaceae	Shigella	Shigella dysenteriae	Complete Genome
GCF_018128425.1_ASM1812842v1_genomic.fna.gz	67826	Citrobacter sedlakii	Bacteria	Pseudomonadota	Gammaproteobacteria	Enterobacterales	Enterobacteriaceae	Citrobacter	Citrobacter sedlakii	Complete Genome
GCF_900187035.1_50279_G02_genomic.fna.gz	158847	Megamonas hypermegale	Bacteria	Bacillota	Negativicutes	Selenomonadales	Selenomonadaceae	Megamonas	Megamonas hypermegale	Complete Genome
GCF_001974985.1_ASM197498v1_genomic.fna.gz	36805	Microbacterium aurum	Bacteria	Actinomycetota	Actinomycetes	Micrococcales	Microbacteriaceae	Microbacterium	Microbacterium aurum	Complete Genome
GCF_018128125.1_ASM1812812v1_genomic.fna.gz	470565	Prevotella histicola	Bacteria	Bacteroidota	Bacteroidia	Bacteroidales	Prevotellaceae	Prevotella	Prevotella histicola	Complete Genome
GCF_900475915.1_48128_H02_genomic.fna.gz	28264	Arcanobacterium haemolyticum	Bacteria	Actinomycetota	Actinomycetes	Actinomycetales	Actinomycetaceae	Arcanobacterium	Arcanobacterium haemolyticum	Complete Genome
GCF_030292135.1_ASM3029213v1_genomic.fna.gz	2026189	Bacillus albus	Bacteria	Bacillota	Bacilli	Bacillales	Bacillaceae	Bacillus	Bacillus albus	Complete Genome
GCF_000834455.1_ASM83445v1_genomic.fna.gz	29485	Yersinia rohdei	Bacteria	Pseudomonadota	Gammaproteobacteria	Enterobacterales	Yersiniaceae	Yersinia	Yersinia rohdei	Complete Genome
GCF_020097295.1_ASM2009729v1_genomic.fna.gz	29489	Aeromonas enteropelogenes	Bacteria	Pseudomonadota	Gammaproteobacteria	Aeromonadales	Aeromonadaceae	Aeromonas	Aeromonas enteropelogenes	Complete Genome
GCF_029023685.1_ASM2902368v1_genomic.fna.gz	1625	Fructilactobacillus sanfranciscensis	Bacteria	Bacillota	Bacilli	Lactobacillales	Lactobacillaceae	Fructilactobacillus	Fructilactobacillus sanfranciscensis	Complete Genome
GCF_003258335.1_ASM325833v1_genomic.fna.gz	40216	Acinetobacter radioresistens	Bacteria	Pseudomonadota	Gammaproteobacteria	Moraxellales	Moraxellaceae	Acinetobacter	Acinetobacter radioresistens	Complete Genome
GCF_002278015.2_ASM227801v2_genomic.fna.gz	1354	Enterococcus hirae	Bacteria	Bacillota	Bacilli	Lactobacillales	Enterococcaceae	Enterococcus	Enterococcus hirae	Complete Genome
GCF_900636765.1_44503_A02_genomic.fna.gz	493	Neisseria canis	Bacteria	Pseudomonadota	Betaproteobacteria	Neisseriales	Neisseriaceae	Neisseria	Neisseria canis	Complete Genome
GCF_006094395.1_ASM609439v1_genomic.fna.gz	1283	Staphylococcus haemolyticus	Bacteria	Bacillota	Bacilli	Bacillales	Staphylococcaceae	Staphylococcus	Staphylococcus haemolyticus	Complete Genome
GCF_036250655.1_ASM3625065v1_genomic.fna.gz	165	Treponema saccharophilum	Bacteria	Spirochaetota	Spirochaetia	Spirochaetales	Treponemataceae	Treponema	Treponema saccharophilum	Complete Genome
GCF_001718895.1_ASM171889v1_genomic.fna.gz	95486	Burkholderia cenocepacia	Bacteria	Pseudomonadota	Betaproteobacteria	Burkholderiales	Burkholderiaceae	Burkholderia	Burkholderia cenocepacia	Complete Genome
GCF_016728665.1_ASM1672866v1_genomic.fna.gz	43769	Corynebacterium propinquum	Bacteria	Actinomycetota	Actinomycetes	Mycobacteriales	Corynebacteriaceae	Corynebacterium	Corynebacterium propinquum	Complete Genome
GCF_016406325.1_ASM1640632v1_genomic.fna.gz	24	Shewanella putrefaciens	Bacteria	Pseudomonadota	Gammaproteobacteria	Alteromonadales	Shewanellaceae	Shewanella	Shewanella putrefaciens	Complete Genome
GCF_000723425.2_E11_genomic.fna.gz	1131442	Mycobacterium marinum E11	Bacteria	Actinomycetota	Actinomycetes	Mycobacteriales	Mycobacteriaceae	Mycobacterium	Mycobacterium marinum	Complete Genome
GCF_900187305.1_51470_F02_genomic.fna.gz	326523	Neisseria zoodegmatis	Bacteria	Pseudomonadota	Betaproteobacteria	Neisseriales	Neisseriaceae	Neisseria	Neisseria zoodegmatis	Complete Genome
GCF_025151385.1_ASM2515138v1_genomic.fna.gz	679190	Hoylesella buccalis ATCC 35310	Bacteria	Bacteroidota	Bacteroidia	Bacteroidales	Prevotellaceae	Hoylesella	Hoylesella buccalis	Complete Genome
GCF_001888925.1_ASM188892v1_genomic.fna.gz	1217420	Lactobacillus delbrueckii subsp. jakobsenii ZN7a-9 = DSM 26046	Bacteria	Bacillota	Bacilli	Lactobacillales	Lactobacillaceae	Lactobacillus	Lactobacillus delbrueckii	Complete Genome
GCF_005670685.2_ASM567068v2_genomic.fna.gz	1226753	Mycolicibacterium mucogenicum DSM 44124	Bacteria	Actinomycetota	Actinomycetes	Mycobacteriales	Mycobacteriaceae	Mycolicibacterium	Mycolicibacterium mucogenicum	Complete Genome
GCF_000186005.1_ASM18600v1_genomic.fna.gz	943945	Mycoplasmopsis fermentans M64	Bacteria	Mycoplasmatota	na	Mycoplasmoidales	Metamycoplasmataceae	Mycoplasmopsis	Mycoplasmopsis fermentans	Complete Genome
GCF_003660105.1_ASM366010v1_genomic.fna.gz	1032070	Aliarcobacter cryaerophilus ATCC 43158	Bacteria	Campylobacterota	Epsilonproteobacteria	Campylobacterales	Arcobacteraceae	Aliarcobacter	Aliarcobacter cryaerophilus	Complete Genome
GCF_000521725.1_ASM52172v1_genomic.fna.gz	1263829	Bibersteinia trehalosi USDA-ARS-USMARC-188	Bacteria	Pseudomonadota	Gammaproteobacteria	Pasteurellales	Pasteurellaceae	Bibersteinia	Bibersteinia trehalosi	Complete Genome
GCF_001750725.1_ASM175072v1_genomic.fna.gz	299767	Enterobacter ludwigii	Bacteria	Pseudomonadota	Gammaproteobacteria	Enterobacterales	Enterobacteriaceae	Enterobacter	Enterobacter ludwigii	Complete Genome
GCF_039789245.1_ASM3978924v1_genomic.fna.gz	82981	Leminorella grimontii	Bacteria	Pseudomonadota	Gammaproteobacteria	Enterobacterales	Budviciaceae	Leminorella	Leminorella grimontii	Complete Genome
GCF_019916025.1_ASM1991602v1_genomic.fna.gz	1490	Paraclostridium bifermentans	Bacteria	Bacillota	Clostridia	Peptostreptococcales	Peptostreptococcaceae	Paraclostridium	Paraclostridium bifermentans	Complete Genome
GCF_002250055.1_ASM225005v1_genomic.fna.gz	33932	Sutcliffiella cohnii	Bacteria	Bacillota	Bacilli	Bacillales	Bacillaceae	Sutcliffiella	Sutcliffiella cohnii	Complete Genome
GCF_900637165.1_49699_G02_genomic.fna.gz	52771	Actinomyces howellii	Bacteria	Actinomycetota	Actinomycetes	Actinomycetales	Actinomycetaceae	Actinomyces	Actinomyces howellii	Complete Genome
GCF_000196555.1_ASM19655v1_genomic.fna.gz	565042	Bifidobacterium longum subsp. longum JCM 1217	Bacteria	Actinomycetota	Actinomycetes	Bifidobacteriales	Bifidobacteriaceae	Bifidobacterium	Bifidobacterium longum	Complete Genome
GCF_018885085.1_ASM1888508v1_genomic.fna.gz	1496	Clostridioides difficile	Bacteria	Bacillota	Clostridia	Peptostreptococcales	Peptostreptococcaceae	Clostridioides	Clostridioides difficile	Complete Genome
GCF_002706795.1_ASM270679v1_genomic.fna.gz	1121121	Brevibacillus laterosporus DSM 25	Bacteria	Bacillota	Bacilli	Bacillales	Paenibacillaceae	Brevibacillus	Brevibacillus laterosporus	Complete Genome
GCF_025146565.1_ASM2514656v1_genomic.fna.gz	28111	Bacteroides eggerthii	Bacteria	Bacteroidota	Bacteroidia	Bacteroidales	Bacteroidaceae	Bacteroides	Bacteroides eggerthii	Complete Genome
GCF_900475855.1_46338_B02_genomic.fna.gz	333962	Providencia heimbachae	Bacteria	Pseudomonadota	Gammaproteobacteria	Enterobacterales	Morganellaceae	Providencia	Providencia heimbachae	Complete Genome
GCF_000816085.1_ASM81608v1_genomic.fna.gz	1284	Staphylococcus hyicus	Bacteria	Bacillota	Bacilli	Bacillales	Staphylococcaceae	Staphylococcus	Staphylococcus hyicus	Complete Genome
GCF_900637575.1_52006_A02_genomic.fna.gz	84110	Slackia heliotrinireducens	Bacteria	Actinomycetota	Coriobacteriia	Eggerthellales	Eggerthellaceae	Slackia	Slackia heliotrinireducens	Complete Genome
GCF_014879295.1_ASM1487929v1_genomic.fna.gz	152331	Lentilactobacillus parabuchneri	Bacteria	Bacillota	Bacilli	Lactobacillales	Lactobacillaceae	Lentilactobacillus	Lentilactobacillus parabuchneri	Complete Genome
GCF_002080125.1_ASM208012v1_genomic.fna.gz	480	Moraxella catarrhalis	Bacteria	Pseudomonadota	Gammaproteobacteria	Moraxellales	Moraxellaceae	Moraxella	Moraxella catarrhalis	Complete Genome
GCF_038086725.1_ASM3808672v1_genomic.fna.gz	85581	Photobacterium damselae subsp. damselae	Bacteria	Pseudomonadota	Gammaproteobacteria	Vibrionales	Vibrionaceae	Photobacterium	Photobacterium damselae	Complete Genome
GCF_000014025.1_ASM1402v1_genomic.fna.gz	367737	Aliarcobacter butzleri RM4018	Bacteria	Campylobacterota	Epsilonproteobacteria	Campylobacterales	Arcobacteraceae	Aliarcobacter	Aliarcobacter butzleri	Complete Genome
GCF_000022965.1_ASM2296v1_genomic.fna.gz	555970	Bifidobacterium animalis subsp. lactis DSM 10140	Bacteria	Actinomycetota	Actinomycetes	Bifidobacteriales	Bifidobacteriaceae	Bifidobacterium	Bifidobacterium animalis	Complete Genome
GCF_001941465.1_ASM194146v1_genomic.fna.gz	28028	Corynebacterium flavescens	Bacteria	Actinomycetota	Actinomycetes	Mycobacteriales	Corynebacteriaceae	Corynebacterium	Corynebacterium flavescens	Complete Genome
GCF_900475675.1_45473_D02_genomic.fna.gz	150055	Streptococcus lutetiensis	Bacteria	Bacillota	Bacilli	Lactobacillales	Streptococcaceae	Streptococcus	Streptococcus lutetiensis	Complete Genome
GCF_000008725.1_ASM872v1_genomic.fna.gz	272561	Chlamydia trachomatis D/UW-3/CX	Bacteria	Chlamydiota	Chlamydiia	Chlamydiales	Chlamydiaceae	Chlamydia	Chlamydia trachomatis	Complete Genome
GCF_000183155.1_ASM18315v1_genomic.fna.gz	693978	Riemerella anatipestifer ATCC 11845 = DSM 15868	Bacteria	Bacteroidota	Flavobacteriia	Flavobacteriales	Weeksellaceae	Riemerella	Riemerella anatipestifer	Complete Genome
GCF_000980835.1_ASM98083v1_genomic.fna.gz	35755	Corynebacterium kutscheri	Bacteria	Actinomycetota	Actinomycetes	Mycobacteriales	Corynebacteriaceae	Corynebacterium	Corynebacterium kutscheri	Complete Genome
GCF_009933595.1_ASM993359v1_genomic.fna.gz	1605	Ligilactobacillus animalis	Bacteria	Bacillota	Bacilli	Lactobacillales	Lactobacillaceae	Ligilactobacillus	Ligilactobacillus animalis	Complete Genome
GCF_000025925.1_ASM2592v1_genomic.fna.gz	264731	Xylanibacter ruminicola 23	Bacteria	Bacteroidota	Bacteroidia	Bacteroidales	Prevotellaceae	Xylanibacter	Xylanibacter ruminicola	Complete Genome
GCF_900637265.1_50432_C01_genomic.fna.gz	217204	Achromobacter insolitus	Bacteria	Pseudomonadota	Betaproteobacteria	Burkholderiales	Alcaligenaceae	Achromobacter	Achromobacter insolitus	Complete Genome
GCF_002849895.1_ASM284989v1_genomic.fna.gz	1423720	Companilactobacillus alimentarius DSM 20249	Bacteria	Bacillota	Bacilli	Lactobacillales	Lactobacillaceae	Companilactobacillus	Companilactobacillus alimentarius	Complete Genome
GCF_002749495.1_ASM274949v1_genomic.fna.gz	147645	Paracoccus yeei	Bacteria	Pseudomonadota	Alphaproteobacteria	Rhodobacterales	Paracoccaceae	Paracoccus	Paracoccus yeei	Complete Genome
GCF_000046845.1_ASM4684v1_genomic.fna.gz	62977	Acinetobacter baylyi ADP1	Bacteria	Pseudomonadota	Gammaproteobacteria	Moraxellales	Moraxellaceae	Acinetobacter	Acinetobacter baylyi	Complete Genome
GCF_013372245.1_ASM1337224v1_genomic.fna.gz	1031733	Campylobacter upsaliensis RM3940	Bacteria	Campylobacterota	Epsilonproteobacteria	Campylobacterales	Campylobacteraceae	Campylobacter	Campylobacter upsaliensis	Complete Genome
GCF_016026575.1_ASM1602657v1_genomic.fna.gz	82135	Fannyhessea vaginae	Bacteria	Actinomycetota	Coriobacteriia	Coriobacteriales	Atopobiaceae	Fannyhessea	Fannyhessea vaginae	Complete Genome
GCF_009913655.1_ASM991365v1_genomic.fna.gz	1590	Lactiplantibacillus plantarum	Bacteria	Bacillota	Bacilli	Lactobacillales	Lactobacillaceae	Lactiplantibacillus	Lactiplantibacillus plantarum	Complete Genome
GCF_020510245.1_ASM2051024v1_genomic.fna.gz	1247	Oenococcus oeni	Bacteria	Bacillota	Bacilli	Lactobacillales	Lactobacillaceae	Oenococcus	Oenococcus oeni	Complete Genome
GCF_009730295.1_ASM973029v1_genomic.fna.gz	84135	Gemella sanguinis	Bacteria	Bacillota	Bacilli	Bacillales	Gemellaceae	Gemella	Gemella sanguinis	Complete Genome
GCF_024397795.1_ASM2439779v1_genomic.fna.gz	151781	Lactobacillus intestinalis	Bacteria	Bacillota	Bacilli	Lactobacillales	Lactobacillaceae	Lactobacillus	Lactobacillus intestinalis	Complete Genome
GCF_014656585.1_ASM1465658v1_genomic.fna.gz	267818	Lactobacillus kefiranofaciens	Bacteria	Bacillota	Bacilli	Lactobacillales	Lactobacillaceae	Lactobacillus	Lactobacillus kefiranofaciens	Complete Genome
GCF_022374895.2_ASM2237489v2_genomic.fna.gz	141349	Mycobacterium lentiflavum	Bacteria	Actinomycetota	Actinomycetes	Mycobacteriales	Mycobacteriaceae	Mycobacterium	Mycobacterium lentiflavum	Complete Genome
GCF_016724865.1_ASM1672486v1_genomic.fna.gz	1407	Peribacillus psychrosaccharolyticus	Bacteria	Bacillota	Bacilli	Bacillales	Bacillaceae	Peribacillus	Peribacillus psychrosaccharolyticus	Complete Genome
GCF_002243645.1_ASM224364v1_genomic.fna.gz	1349754	Peribacillus simplex NBRC 15720 = DSM 1321	Bacteria	Bacillota	Bacilli	Bacillales	Bacillaceae	Peribacillus	Peribacillus simplex	Complete Genome
GCF_000236925.1_ASM23692v1_genomic.fna.gz	985002	Staphylococcus argenteus	Bacteria	Bacillota	Bacilli	Bacillales	Staphylococcaceae	Staphylococcus	Staphylococcus argenteus	Complete Genome
GCF_900475595.1_44343_G01_genomic.fna.gz	1349	Streptococcus uberis	Bacteria	Bacillota	Bacilli	Lactobacillales	Streptococcaceae	Streptococcus	Streptococcus uberis	Complete Genome
GCF_002157855.1_ASM215785v1_genomic.fna.gz	79883	Sutcliffiella horikoshii	Bacteria	Bacillota	Bacilli	Bacillales	Bacillaceae	Sutcliffiella	Sutcliffiella horikoshii	Complete Genome
GCF_000834395.1_ASM83439v1_genomic.fna.gz	1453495	Yersinia aldovae 670-83	Bacteria	Pseudomonadota	Gammaproteobacteria	Enterobacterales	Yersiniaceae	Yersinia	Yersinia aldovae	Complete Genome
GCF_000014805.1_ASM1480v1_genomic.fna.gz	380703	Aeromonas hydrophila subsp. hydrophila ATCC 7966	Bacteria	Pseudomonadota	Gammaproteobacteria	Aeromonadales	Aeromonadaceae	Aeromonas	Aeromonas hydrophila	Complete Genome
GCF_900478035.1_47555_E02_genomic.fna.gz	1724	Corynebacterium renale	Bacteria	Actinomycetota	Actinomycetes	Mycobacteriales	Corynebacteriaceae	Corynebacterium	Corynebacterium renale	Complete Genome
GCF_900476045.1_50279_D01_genomic.fna.gz	29391	Gemella morbillorum	Bacteria	Bacillota	Bacilli	Bacillales	Gemellaceae	Gemella	Gemella morbillorum	Complete Genome
GCF_003288115.1_ASM328811v1_genomic.fna.gz	1622	Ligilactobacillus murinus	Bacteria	Bacillota	Bacilli	Lactobacillales	Lactobacillaceae	Ligilactobacillus	Ligilactobacillus murinus	Complete Genome
GCF_900476215.1_51342_F02_genomic.fna.gz	217	Helicobacter mustelae	Bacteria	Campylobacterota	Epsilonproteobacteria	Campylobacterales	Helicobacteraceae	Helicobacter	Helicobacter mustelae	Complete Genome
GCF_025149285.1_ASM2514928v1_genomic.fna.gz	154046	Hungatella hathewayi	Bacteria	Bacillota	Clostridia	Lachnospirales	Lachnospiraceae	Hungatella	Hungatella hathewayi	Complete Genome
GCF_900637025.1_46338_H01_genomic.fna.gz	655813	Streptococcus oralis ATCC 35037	Bacteria	Bacillota	Bacilli	Lactobacillales	Streptococcaceae	Streptococcus	Streptococcus oralis	Complete Genome
GCF_020423125.1_ASM2042312v1_genomic.fna.gz	651	Aeromonas media	Bacteria	Pseudomonadota	Gammaproteobacteria	Aeromonadales	Aeromonadaceae	Aeromonas	Aeromonas media	Complete Genome
GCF_023518055.1_ASM2351805v1_genomic.fna.gz	714	Aggregatibacter actinomycetemcomitans	Bacteria	Pseudomonadota	Gammaproteobacteria	Pasteurellales	Pasteurellaceae	Aggregatibacter	Aggregatibacter actinomycetemcomitans	Complete Genome
GCF_000092245.1_ASM9224v1_genomic.fna.gz	572480	Arcobacter nitrofigilis DSM 7299	Bacteria	Campylobacterota	Epsilonproteobacteria	Campylobacterales	Arcobacteraceae	Arcobacter	Arcobacter nitrofigilis	Complete Genome
GCF_001642655.1_ASM164265v1_genomic.fna.gz	1519	Clostridium tyrobutyricum	Bacteria	Bacillota	Clostridia	Eubacteriales	Clostridiaceae	Clostridium	Clostridium tyrobutyricum	Complete Genome
GCF_013388375.1_ASM1338837v1_genomic.fna.gz	359385	Xanthomonas campestris pv. raphani	Bacteria	Pseudomonadota	Gammaproteobacteria	Lysobacterales	Lysobacteraceae	Xanthomonas	Xanthomonas campestris	Complete Genome
GCF_000163895.2_ASM16389v2_genomic.fna.gz	546269	Filifactor alocis ATCC 35896	Bacteria	Bacillota	Clostridia	Peptostreptococcales	Filifactoraceae	Filifactor	Filifactor alocis	Complete Genome
GCF_000155515.2_ASM15551v2_genomic.fna.gz	537973	Lacticaseibacillus paracasei subsp. paracasei 8700:2	Bacteria	Bacillota	Bacilli	Lactobacillales	Lactobacillaceae	Lacticaseibacillus	Lacticaseibacillus paracasei	Complete Genome
GCF_003176835.1_ASM317683v1_genomic.fna.gz	1360	Lactococcus lactis subsp. lactis	Bacteria	Bacillota	Bacilli	Lactobacillales	Streptococcaceae	Lactococcus	Lactococcus lactis	Complete Genome
GCF_022533465.1_ASM2253346v1_genomic.fna.gz	410	Methylobacterium organophilum	Bacteria	Pseudomonadota	Alphaproteobacteria	Hyphomicrobiales	Methylobacteriaceae	Methylobacterium	Methylobacterium organophilum	Complete Genome
GCF_010727125.1_ASM1072712v1_genomic.fna.gz	1788	Mycolicibacter terrae	Bacteria	Actinomycetota	Actinomycetes	Mycobacteriales	Mycobacteriaceae	Mycolicibacter	Mycolicibacter terrae	Complete Genome
GCF_900637615.1_52191_A01_genomic.fna.gz	103855	Bordetella hinzii	Bacteria	Pseudomonadota	Betaproteobacteria	Burkholderiales	Alcaligenaceae	Bordetella	Bordetella hinzii	Complete Genome
GCF_016890085.1_ASM1689008v1_genomic.fna.gz	536	Chromobacterium violaceum	Bacteria	Pseudomonadota	Betaproteobacteria	Neisseriales	Chromobacteriaceae	Chromobacterium	Chromobacterium violaceum	Complete Genome
GCF_019048065.1_ASM1904806v1_genomic.fna.gz	67824	Citrobacter farmeri	Bacteria	Pseudomonadota	Gammaproteobacteria	Enterobacterales	Enterobacteriaceae	Citrobacter	Citrobacter farmeri	Complete Genome
GCF_002998535.1_ASM299853v1_genomic.fna.gz	28113	Bacteroides heparinolyticus	Bacteria	Bacteroidota	Bacteroidia	Bacteroidales	Bacteroidaceae	Bacteroides	Bacteroides heparinolyticus	Complete Genome
GCF_002998435.1_ASM299843v1_genomic.fna.gz	28119	Bacteroides zoogleoformans	Bacteria	Bacteroidota	Bacteroidia	Bacteroidales	Bacteroidaceae	Bacteroides	Bacteroides zoogleoformans	Complete Genome
GCF_041892135.1_ASM4189213v1_genomic.fna.gz	74315	Brevundimonas intermedia	Bacteria	Pseudomonadota	Alphaproteobacteria	Caulobacterales	Caulobacteraceae	Brevundimonas	Brevundimonas intermedia	Complete Genome
GCF_002208825.2_ASM220882v2_genomic.fna.gz	41276	Brevundimonas vesicularis	Bacteria	Pseudomonadota	Alphaproteobacteria	Caulobacterales	Caulobacteraceae	Brevundimonas	Brevundimonas vesicularis	Complete Genome
GCF_000184435.1_ASM18443v1_genomic.fna.gz	278137	Mycolicibacterium gilvum Spyr1	Bacteria	Actinomycetota	Actinomycetes	Mycobacteriales	Mycobacteriaceae	Mycolicibacterium	Mycolicibacterium gilvum	Complete Genome
GCF_015689395.1_ASM1568939v1_genomic.fna.gz	40041	Streptococcus equi subsp. zooepidemicus	Bacteria	Bacillota	Bacilli	Lactobacillales	Streptococcaceae	Streptococcus	Streptococcus equi	Complete Genome
GCF_021278985.1_ASM2127898v1_genomic.fna.gz	1218085	Citrobacter rodentium NBRC 105723 = DSM 16636	Bacteria	Pseudomonadota	Gammaproteobacteria	Enterobacterales	Enterobacteriaceae	Citrobacter	Citrobacter rodentium	Complete Genome
GCF_000015345.1_ASM1534v1_genomic.fna.gz	246195	Dichelobacter nodosus VCS1703A	Bacteria	Pseudomonadota	Gammaproteobacteria	Cardiobacteriales	Cardiobacteriaceae	Dichelobacter	Dichelobacter nodosus	Complete Genome
GCF_002706745.1_ASM270674v1_genomic.fna.gz	936140	Companilactobacillus farciminis KCTC 3681 = DSM 20184	Bacteria	Bacillota	Bacilli	Lactobacillales	Lactobacillaceae	Companilactobacillus	Companilactobacillus farciminis	Complete Genome
GCF_019890955.1_ASM1989095v1_genomic.fna.gz	59814	Pantoea dispersa	Bacteria	Pseudomonadota	Gammaproteobacteria	Enterobacterales	Erwiniaceae	Pantoea	Pantoea dispersa	Complete Genome
GCF_030408675.1_ASM3040867v1_genomic.fna.gz	61592	Corynebacterium durum	Bacteria	Actinomycetota	Actinomycetes	Mycobacteriales	Corynebacteriaceae	Corynebacterium	Corynebacterium durum	Complete Genome
GCF_025998455.1_ASM2599845v1_genomic.fna.gz	210	Helicobacter pylori	Bacteria	Campylobacterota	Epsilonproteobacteria	Campylobacterales	Helicobacteraceae	Helicobacter	Helicobacter pylori	Complete Genome
GCF_000157895.3_ASM15789v2_genomic.fna.gz	557599	Mycobacterium kansasii ATCC 12478	Bacteria	Actinomycetota	Actinomycetes	Mycobacteriales	Mycobacteriaceae	Mycobacterium	Mycobacterium kansasii	Complete Genome
GCF_016599795.1_ASM1659979v1_genomic.fna.gz	45972	Staphylococcus pasteuri	Bacteria	Bacillota	Bacilli	Bacillales	Staphylococcaceae	Staphylococcus	Staphylococcus pasteuri	Complete Genome
GCF_000010125.1_ASM1012v1_genomic.fna.gz	342451	Staphylococcus saprophyticus subsp. saprophyticus ATCC 15305 = NCTC 7292	Bacteria	Bacillota	Bacilli	Bacillales	Staphylococcaceae	Staphylococcus	Staphylococcus saprophyticus	Complete Genome
GCF_002813755.1_ASM281375v1_genomic.fna.gz	53346	Enterococcus mundtii	Bacteria	Bacillota	Bacilli	Lactobacillales	Enterococcaceae	Enterococcus	Enterococcus mundtii	Complete Genome
GCF_900475885.1_49595_C01_genomic.fna.gz	197575	Haemophilus aegyptius	Bacteria	Pseudomonadota	Gammaproteobacteria	Pasteurellales	Pasteurellaceae	Haemophilus	Haemophilus aegyptius	Complete Genome
GCF_018279895.1_ASM1827989v1_genomic.fna.gz	823	Parabacteroides distasonis	Bacteria	Bacteroidota	Bacteroidia	Bacteroidales	Tannerellaceae	Parabacteroides	Parabacteroides distasonis	Complete Genome
GCF_009183365.2_ASM918336v2_genomic.fna.gz	38313	Shewanella algae	Bacteria	Pseudomonadota	Gammaproteobacteria	Alteromonadales	Shewanellaceae	Shewanella	Shewanella algae	Complete Genome
GCF_000164675.2_ASM16467v2_genomic.fna.gz	760570	Streptococcus parasanguinis ATCC 15912	Bacteria	Bacillota	Bacilli	Lactobacillales	Streptococcaceae	Streptococcus	Streptococcus parasanguinis	Complete Genome
GCF_002370525.2_ASM237052v2_genomic.fna.gz	106649	Acinetobacter guillouiae	Bacteria	Pseudomonadota	Gammaproteobacteria	Moraxellales	Moraxellaceae	Acinetobacter	Acinetobacter guillouiae	Complete Genome
GCF_900637545.1_51438_G01_genomic.fna.gz	73010	Aeromonas encheleia	Bacteria	Pseudomonadota	Gammaproteobacteria	Aeromonadales	Aeromonadaceae	Aeromonas	Aeromonas encheleia	Complete Genome
GCF_025558845.1_ASM2555884v1_genomic.fna.gz	94138	Staphylococcus ureilyticus	Bacteria	Bacillota	Bacilli	Bacillales	Staphylococcaceae	Staphylococcus	Staphylococcus ureilyticus	Complete Genome
GCF_000024565.1_ASM2456v1_genomic.fna.gz	519441	Streptobacillus moniliformis DSM 12112	Bacteria	Fusobacteriota	Fusobacteriia	Fusobacteriales	Leptotrichiaceae	Streptobacillus	Streptobacillus moniliformis	Complete Genome
GCF_034355335.1_ASM3435533v1_genomic.fna.gz	1532	Blautia coccoides	Bacteria	Bacillota	Clostridia	Lachnospirales	Lachnospiraceae	Blautia	Blautia coccoides	Complete Genome
GCF_020736045.1_ASM2073604v1_genomic.fna.gz	727	Haemophilus influenzae	Bacteria	Pseudomonadota	Gammaproteobacteria	Pasteurellales	Pasteurellaceae	Haemophilus	Haemophilus influenzae	Complete Genome
GCF_000069965.1_ASM6996v1_genomic.fna.gz	529507	Proteus mirabilis HI4320	Bacteria	Pseudomonadota	Gammaproteobacteria	Enterobacterales	Morganellaceae	Proteus	Proteus mirabilis	Complete Genome
GCF_030246965.1_ASM3024696v1_genomic.fna.gz	59561	Trueperella bernardiae	Bacteria	Actinomycetota	Actinomycetes	Actinomycetales	Actinomycetaceae	Trueperella	Trueperella bernardiae	Complete Genome
GCF_003290385.1_ASM329038v1_genomic.fna.gz	715	Actinobacillus pleuropneumoniae	Bacteria	Pseudomonadota	Gammaproteobacteria	Pasteurellales	Pasteurellaceae	Actinobacillus	Actinobacillus pleuropneumoniae	Complete Genome
GCF_900637325.1_50569_E01_genomic.fna.gz	844	Wolinella succinogenes	Bacteria	Campylobacterota	Epsilonproteobacteria	Campylobacterales	Helicobacteraceae	Wolinella	Wolinella succinogenes	Complete Genome
GCF_002849715.1_ASM284971v1_genomic.fna.gz	37928	Arthrobacter crystallopoietes	Bacteria	Actinomycetota	Actinomycetes	Micrococcales	Micrococcaceae	Arthrobacter	Arthrobacter crystallopoietes	Complete Genome
GCF_028596125.1_ASM2859612v1_genomic.fna.gz	1642	Listeria innocua	Bacteria	Bacillota	Bacilli	Bacillales	Listeriaceae	Listeria	Listeria innocua	Complete Genome
GCF_000069185.1_ASM6918v1_genomic.fna.gz	561007	Mycobacteroides abscessus ATCC 19977	Bacteria	Actinomycetota	Actinomycetes	Mycobacteriales	Mycobacteriaceae	Mycobacteroides	Mycobacteroides abscessus	Complete Genome
GCF_030644225.1_ASM3064422v1_genomic.fna.gz	135079	Selenomonas dianae	Bacteria	Bacillota	Negativicutes	Selenomonadales	Selenomonadaceae	Selenomonas	Selenomonas dianae	Complete Genome
GCF_900636915.1_45532_F02_genomic.fna.gz	985008	Aggregatibacter aphrophilus ATCC 33389	Bacteria	Pseudomonadota	Gammaproteobacteria	Pasteurellales	Pasteurellaceae	Aggregatibacter	Aggregatibacter aphrophilus	Complete Genome
GCF_003172995.1_ASM317299v1_genomic.fna.gz	1310	Streptococcus sobrinus	Bacteria	Bacillota	Bacilli	Lactobacillales	Streptococcaceae	Streptococcus	Streptococcus sobrinus	Complete Genome
GCF_016725005.1_ASM1672500v1_genomic.fna.gz	76860	Streptococcus constellatus	Bacteria	Bacillota	Bacilli	Lactobacillales	Streptococcaceae	Streptococcus	Streptococcus constellatus	Complete Genome
GCF_020099335.1_ASM2009933v1_genomic.fna.gz	35703	Citrobacter amalonaticus	Bacteria	Pseudomonadota	Gammaproteobacteria	Enterobacterales	Enterobacteriaceae	Citrobacter	Citrobacter amalonaticus	Complete Genome
GCF_000297075.2_Ppseudo_final_genomic.fna.gz	1182590	Ectopseudomonas oleovorans CECT 5344	Bacteria	Pseudomonadota	Gammaproteobacteria	Pseudomonadales	Pseudomonadaceae	Ectopseudomonas	Ectopseudomonas oleovorans	Complete Genome
GCF_900638355.1_57428_B01_genomic.fna.gz	35818	Helicobacter pullorum	Bacteria	Campylobacterota	Epsilonproteobacteria	Campylobacterales	Helicobacteraceae	Helicobacter	Helicobacter pullorum	Complete Genome
GCF_900638685.1_58882_C02_genomic.fna.gz	28091	Neisseria weaveri	Bacteria	Pseudomonadota	Betaproteobacteria	Neisseriales	Neisseriaceae	Neisseria	Neisseria weaveri	Complete Genome
GCF_000018225.1_ASM1822v1_genomic.fna.gz	392021	Rickettsia rickettsii str. 'Sheila Smith'	Bacteria	Pseudomonadota	Alphaproteobacteria	Rickettsiales	Rickettsiaceae	Rickettsia	Rickettsia rickettsii	Complete Genome
GCF_025560845.1_ASM2556084v1_genomic.fna.gz	29378	Staphylococcus arlettae	Bacteria	Bacillota	Bacilli	Bacillales	Staphylococcaceae	Staphylococcus	Staphylococcus arlettae	Complete Genome
GCF_013488205.1_ASM1348820v1_genomic.fna.gz	343874	Empedobacter falsenii	Bacteria	Bacteroidota	Flavobacteriia	Flavobacteriales	Weeksellaceae	Empedobacter	Empedobacter falsenii	Complete Genome
GCF_018075365.1_ASM1807536v1_genomic.fna.gz	1473	Virgibacillus pantothenticus	Bacteria	Bacillota	Bacilli	Bacillales	Bacillaceae	Virgibacillus	Virgibacillus pantothenticus	Complete Genome
GCF_900636475.1_42197_F01_genomic.fna.gz	1328	Streptococcus anginosus	Bacteria	Bacillota	Bacilli	Lactobacillales	Streptococcaceae	Streptococcus	Streptococcus anginosus	Complete Genome
GCF_013372165.1_ASM1337216v1_genomic.fna.gz	91353	Campylobacter hyointestinalis subsp. lawsonii	Bacteria	Campylobacterota	Epsilonproteobacteria	Campylobacterales	Campylobacteraceae	Campylobacter	Campylobacter hyointestinalis	Complete Genome
GCF_000018665.1_ASM1866v1_genomic.fna.gz	398578	Delftia acidovorans SPH-1	Bacteria	Pseudomonadota	Betaproteobacteria	Burkholderiales	Comamonadaceae	Delftia	Delftia acidovorans	Complete Genome
GCF_000468955.1_ASM46895v1_genomic.fna.gz	1295826	Lactococcus cremoris subsp. cremoris KW2	Bacteria	Bacillota	Bacilli	Lactobacillales	Streptococcaceae	Lactococcus	Lactococcus cremoris	Complete Genome
GCF_900186995.1_50465_A02_genomic.fna.gz	249188	Haemophilus pittmaniae	Bacteria	Pseudomonadota	Gammaproteobacteria	Pasteurellales	Pasteurellaceae	Haemophilus	Haemophilus pittmaniae	Complete Genome
GCF_000214235.1_ASM21423v1_genomic.fna.gz	768492	Serratia plymuthica AS9	Bacteria	Pseudomonadota	Gammaproteobacteria	Enterobacterales	Yersiniaceae	Serratia	Serratia plymuthica	Complete Genome
GCF_037060685.1_ASM3706068v1_genomic.fna.gz	634	Yersinia bercovieri	Bacteria	Pseudomonadota	Gammaproteobacteria	Enterobacterales	Yersiniaceae	Yersinia	Yersinia bercovieri	Complete Genome
GCF_905331265.2_AI2999v1_cpp_genomic.fna.gz	550	Enterobacter cloacae	Bacteria	Pseudomonadota	Gammaproteobacteria	Enterobacterales	Enterobacteriaceae	Enterobacter	Enterobacter cloacae	Complete Genome
GCF_007954605.1_ASM795460v1_genomic.fna.gz	1246	Leuconostoc lactis	Bacteria	Bacillota	Bacilli	Lactobacillales	Lactobacillaceae	Leuconostoc	Leuconostoc lactis	Complete Genome
GCF_040822035.1_ASM4082203v1_genomic.fna.gz	1288410	Pseudomonas guariconensis	Bacteria	Pseudomonadota	Gammaproteobacteria	Pseudomonadales	Pseudomonadaceae	Pseudomonas	Pseudomonas guariconensis	Complete Genome
GCF_020525545.1_ASM2052554v1_genomic.fna.gz	2590157	Klebsiella variicola subsp. variicola	Bacteria	Pseudomonadota	Gammaproteobacteria	Enterobacterales	Enterobacteriaceae	Klebsiella	Klebsiella variicola	Complete Genome
GCF_016576965.1_ASM1657696v1_genomic.fna.gz	106648	Acinetobacter bereziniae	Bacteria	Pseudomonadota	Gammaproteobacteria	Moraxellales	Moraxellaceae	Acinetobacter	Acinetobacter bereziniae	Complete Genome
GCF_000818015.1_ASM81801v1_genomic.fna.gz	1123016	Stutzerimonas balearica DSM 6083	Bacteria	Pseudomonadota	Gammaproteobacteria	Pseudomonadales	Pseudomonadaceae	Stutzerimonas	Stutzerimonas balearica	Complete Genome
GCF_002803985.1_ASM280398v1_genomic.fna.gz	214888	Williamsoniiplasma luminosum	Bacteria	Mycoplasmatota	Mollicutes	Entomoplasmatales	na	Williamsoniiplasma	Williamsoniiplasma luminosum	Complete Genome
GCF_000739435.1_ASM73943v1_genomic.fna.gz	743972	Actinobacillus suis ATCC 33415	Bacteria	Pseudomonadota	Gammaproteobacteria	Pasteurellales	Pasteurellaceae	Actinobacillus	Actinobacillus suis	Complete Genome
GCF_002302475.1_ASM230247v1_genomic.fna.gz	28189	Capnocytophaga cynodegmi	Bacteria	Bacteroidota	Flavobacteriia	Flavobacteriales	Flavobacteriaceae	Capnocytophaga	Capnocytophaga cynodegmi	Complete Genome
GCF_002302415.1_ASM230241v1_genomic.fna.gz	1017	Capnocytophaga gingivalis	Bacteria	Bacteroidota	Flavobacteriia	Flavobacteriales	Flavobacteriaceae	Capnocytophaga	Capnocytophaga gingivalis	Complete Genome
GCF_005671335.1_ASM567133v1_genomic.fna.gz	86665	Halalkalibacterium halodurans	Bacteria	Bacillota	Bacilli	Bacillales	Bacillaceae	Halalkalibacterium (ex Joshi et al. 2022)	Halalkalibacterium halodurans	Complete Genome
GCF_037290055.1_ASM3729005v1_genomic.fna.gz	271881	Lactiplantibacillus argentoratensis	Bacteria	Bacillota	Bacilli	Lactobacillales	Lactobacillaceae	Lactiplantibacillus	Lactiplantibacillus argentoratensis	Complete Genome
GCF_003641185.1_ASM364118v1_genomic.fna.gz	1589	Lactiplantibacillus pentosus	Bacteria	Bacillota	Bacilli	Lactobacillales	Lactobacillaceae	Lactiplantibacillus	Lactiplantibacillus pentosus	Complete Genome
GCF_009832765.1_ASM983276v1_genomic.fna.gz	1588	Lentilactobacillus hilgardii	Bacteria	Bacillota	Bacilli	Lactobacillales	Lactobacillaceae	Lentilactobacillus	Lentilactobacillus hilgardii	Complete Genome
GCF_009739535.1_ASM973953v1_genomic.fna.gz	33962	Lentilactobacillus kefiri	Bacteria	Bacillota	Bacilli	Lactobacillales	Lactobacillaceae	Lentilactobacillus	Lentilactobacillus kefiri	Complete Genome
GCF_900187205.1_52191_D01_genomic.fna.gz	93222	Pandoraea sputorum	Bacteria	Pseudomonadota	Betaproteobacteria	Burkholderiales	Burkholderiaceae	Pandoraea	Pandoraea sputorum	Complete Genome
GCF_022170785.1_ASM2217078v1_genomic.fna.gz	189381	Rossellomorea marisflavi	Bacteria	Bacillota	Bacilli	Bacillales	Bacillaceae	Rossellomorea	Rossellomorea marisflavi	Complete Genome
GCF_034479305.1_ASM3447930v1_genomic.fna.gz	79880	Shouchella clausii	Bacteria	Bacillota	Bacilli	Bacillales	Bacillaceae	Shouchella	Shouchella clausii	Complete Genome
GCF_900187295.1_52191_E01_genomic.fna.gz	35757	Corynebacterium cystitidis	Bacteria	Actinomycetota	Actinomycetes	Mycobacteriales	Corynebacteriaceae	Corynebacterium	Corynebacterium cystitidis	Complete Genome
GCF_000807675.2_ASM80767v2_genomic.fna.gz	1736	Eubacterium limosum	Bacteria	Bacillota	Clostridia	Eubacteriales	Eubacteriaceae	Eubacterium	Eubacterium limosum	Complete Genome
GCF_016889385.1_ASM1688938v1_genomic.fna.gz	735	Haemophilus parahaemolyticus	Bacteria	Pseudomonadota	Gammaproteobacteria	Pasteurellales	Pasteurellaceae	Haemophilus	Haemophilus parahaemolyticus	Complete Genome
GCF_900636985.1_45889_C01_genomic.fna.gz	571	Klebsiella oxytoca	Bacteria	Pseudomonadota	Gammaproteobacteria	Enterobacterales	Enterobacteriaceae	Klebsiella	Klebsiella oxytoca	Complete Genome
GCF_016724785.1_ASM1672478v1_genomic.fna.gz	285729	Fusobacterium canifelinum	Bacteria	Fusobacteriota	Fusobacteriia	Fusobacteriales	Fusobacteriaceae	Fusobacterium	Fusobacterium canifelinum	Complete Genome
GCF_003019695.1_ASM301969v1_genomic.fna.gz	469615	Fusobacterium gonidiaformans ATCC 25563	Bacteria	Fusobacteriota	Fusobacteriia	Fusobacteriales	Fusobacteriaceae	Fusobacterium	Fusobacterium gonidiaformans	Complete Genome
GCF_003019655.1_ASM301965v1_genomic.fna.gz	469618	Fusobacterium varium ATCC 27725	Bacteria	Fusobacteriota	Fusobacteriia	Fusobacteriales	Fusobacteriaceae	Fusobacterium	Fusobacterium varium	Complete Genome
GCF_016726365.1_ASM1672636v1_genomic.fna.gz	172042	Rothia aeria	Bacteria	Actinomycetota	Actinomycetes	Micrococcales	Micrococcaceae	Rothia	Rothia aeria	Complete Genome
GCF_016728785.1_ASM1672878v1_genomic.fna.gz	1547	Thomasclavelia ramosa	Bacteria	Bacillota	Erysipelotrichia	Erysipelotrichales	Coprobacillaceae	Thomasclavelia	Thomasclavelia ramosa	Complete Genome
GCF_000012945.1_ASM1294v1_genomic.fna.gz	482957	Burkholderia lata	Bacteria	Pseudomonadota	Betaproteobacteria	Burkholderiales	Burkholderiaceae	Burkholderia	Burkholderia lata	Complete Genome
GCF_020911725.1_ASM2091172v1_genomic.fna.gz	1529	Clostridium cadaveris	Bacteria	Bacillota	Clostridia	Eubacteriales	Clostridiaceae	Clostridium	Clostridium cadaveris	Complete Genome
GCF_022749495.1_ASM2274949v1_genomic.fna.gz	997348	Neisseria macacae ATCC 33926	Bacteria	Pseudomonadota	Betaproteobacteria	Neisseriales	Neisseriaceae	Neisseria	Neisseria macacae	Complete Genome
GCF_900186835.1_49950_F01_genomic.fna.gz	754	Pasteurella dagmatis	Bacteria	Pseudomonadota	Gammaproteobacteria	Pasteurellales	Pasteurellaceae	Pasteurella	Pasteurella dagmatis	Complete Genome
GCF_001314995.1_ASM131499v1_genomic.fna.gz	28116	Bacteroides ovatus	Bacteria	Bacteroidota	Bacteroidia	Bacteroidales	Bacteroidaceae	Bacteroides	Bacteroides ovatus	Complete Genome
GCF_001298465.1_ASM129846v1_genomic.fna.gz	199	Campylobacter concisus	Bacteria	Campylobacterota	Epsilonproteobacteria	Campylobacterales	Campylobacteraceae	Campylobacter	Campylobacter concisus	Complete Genome
GCF_001558255.2_ASM155825v2_genomic.fna.gz	673	Grimontia hollisae	Bacteria	Pseudomonadota	Gammaproteobacteria	Vibrionales	Vibrionaceae	Grimontia	Grimontia hollisae	Complete Genome
GCF_001941585.1_ASM194158v1_genomic.fna.gz	446	Legionella pneumophila	Bacteria	Pseudomonadota	Gammaproteobacteria	Legionellales	Legionellaceae	Legionella	Legionella pneumophila	Complete Genome
GCF_000444995.1_ASM44499v1_genomic.fna.gz	1367847	Paracoccus aminophilus JCM 7686	Bacteria	Pseudomonadota	Alphaproteobacteria	Rhodobacterales	Paracoccaceae	Paracoccus	Paracoccus aminophilus	Complete Genome
GCF_001281025.1_ASM128102v1_genomic.fna.gz	28037	Streptococcus mitis	Bacteria	Bacillota	Bacilli	Lactobacillales	Streptococcaceae	Streptococcus	Streptococcus mitis	Complete Genome
GCF_001191605.1_ASM119160v1_genomic.fna.gz	293387	Bacillus altitudinis	Bacteria	Bacillota	Bacilli	Bacillales	Bacillaceae	Bacillus	Bacillus altitudinis	Complete Genome
GCF_012648005.1_ASM1264800v1_genomic.fna.gz	72360	Bacillus mojavensis	Bacteria	Bacillota	Bacilli	Bacillales	Bacillaceae	Bacillus	Bacillus mojavensis	Complete Genome
GCF_018739485.1_ASM1873948v1_genomic.fna.gz	1405	Bacillus mycoides	Bacteria	Bacillota	Bacilli	Bacillales	Bacillaceae	Bacillus	Bacillus mycoides	Complete Genome
GCF_000063585.1_ASM6358v1_genomic.fna.gz	413999	Clostridium botulinum A str. ATCC 3502	Bacteria	Bacillota	Clostridia	Eubacteriales	Clostridiaceae	Clostridium	Clostridium botulinum	Complete Genome
GCF_019931005.1_ASM1993100v1_genomic.fna.gz	46124	Granulicatella adiacens	Bacteria	Bacillota	Bacilli	Lactobacillales	Carnobacteriaceae	Granulicatella	Granulicatella adiacens	Complete Genome
GCF_016726985.1_ASM1672698v1_genomic.fna.gz	256	Myroides odoratus	Bacteria	Bacteroidota	Flavobacteriia	Flavobacteriales	Flavobacteriaceae	Myroides	Myroides odoratus	Complete Genome
GCF_002706665.1_ASM270666v1_genomic.fna.gz	1410605	Bifidobacterium pseudolongum subsp. globosum DSM 20092	Bacteria	Actinomycetota	Actinomycetes	Bifidobacteriales	Bifidobacteriaceae	Bifidobacterium	Bifidobacterium pseudolongum	Complete Genome
GCF_016127215.1_ASM1612721v1_genomic.fna.gz	729	Haemophilus parainfluenzae	Bacteria	Pseudomonadota	Gammaproteobacteria	Pasteurellales	Pasteurellaceae	Haemophilus	Haemophilus parainfluenzae	Complete Genome
GCF_017309605.1_ASM1730960v1_genomic.fna.gz	300181	Serratia ureilytica	Bacteria	Pseudomonadota	Gammaproteobacteria	Enterobacterales	Yersiniaceae	Serratia	Serratia ureilytica	Complete Genome
GCF_000195275.1_ASM19527v1_genomic.fna.gz	869209	Treponema succinifaciens DSM 2489	Bacteria	Spirochaetota	Spirochaetia	Spirochaetales	Treponemataceae	Treponema	Treponema succinifaciens	Complete Genome
GCF_900636745.1_44087_C02_genomic.fna.gz	718	Actinobacillus equuli	Bacteria	Pseudomonadota	Gammaproteobacteria	Pasteurellales	Pasteurellaceae	Actinobacillus	Actinobacillus equuli	Complete Genome
GCF_000196535.1_ASM19653v1_genomic.fna.gz	548479	Mobiluncus curtisii ATCC 43063	Bacteria	Actinomycetota	Actinomycetes	Actinomycetales	Actinomycetaceae	Mobiluncus	Mobiluncus curtisii	Complete Genome
GCF_900005615.1_JCM7685_genomic.fna.gz	34004	Paracoccus aminovorans	Bacteria	Pseudomonadota	Alphaproteobacteria	Rhodobacterales	Paracoccaceae	Paracoccus	Paracoccus aminovorans	Complete Genome
GCF_024362265.1_ASM2436226v1_genomic.fna.gz	33918	Microbacterium maritypicum	Bacteria	Actinomycetota	Actinomycetes	Micrococcales	Microbacteriaceae	Microbacterium	Microbacterium maritypicum	Complete Genome
GCF_000253375.1_ASM25337v1_genomic.fna.gz	1048245	Mycobacterium canettii CIPT 140010059	Bacteria	Actinomycetota	Actinomycetes	Mycobacteriales	Mycobacteriaceae	Mycobacterium	Mycobacterium canetti	Complete Genome
GCF_030122845.1_ASM3012284v1_genomic.fna.gz	307580	Paenibacillus woosongensis	Bacteria	Bacillota	Bacilli	Bacillales	Paenibacillaceae	Paenibacillus	Paenibacillus woosongensis	Complete Genome
GCF_040739365.1_DSM6717_genomic.fna.gz	74703	Staphylococcus capitis subsp. urealyticus	Bacteria	Bacillota	Bacilli	Bacillales	Staphylococcaceae	Staphylococcus	Staphylococcus capitis	Complete Genome
GCF_000550785.1_ASM55078v1_genomic.fna.gz	1285583	Corynebacterium casei LMG S-19264	Bacteria	Actinomycetota	Actinomycetes	Mycobacteriales	Corynebacteriaceae	Corynebacterium	Corynebacterium casei	Complete Genome
GCF_006094275.1_ASM609427v1_genomic.fna.gz	162496	Glutamicibacter creatinolyticus	Bacteria	Actinomycetota	Actinomycetes	Micrococcales	Micrococcaceae	Glutamicibacter	Glutamicibacter creatinolyticus	Complete Genome
GCF_002949635.1_ASM294963v1_genomic.fna.gz	135487	Nocardia cyriacigeorgica	Bacteria	Actinomycetota	Actinomycetes	Mycobacteriales	Nocardiaceae	Nocardia	Nocardia cyriacigeorgica	Complete Genome
GCF_900475975.1_46931_F01_genomic.fna.gz	1338	Streptococcus intermedius	Bacteria	Bacillota	Bacilli	Lactobacillales	Streptococcaceae	Streptococcus	Streptococcus intermedius	Complete Genome
GCF_000253315.1_ASM25331v1_genomic.fna.gz	347253	Streptococcus salivarius JIM8777	Bacteria	Bacillota	Bacilli	Lactobacillales	Streptococcaceae	Streptococcus	Streptococcus salivarius	Complete Genome
GCF_900475505.1_42925_G01_genomic.fna.gz	1305	Streptococcus sanguinis	Bacteria	Bacillota	Bacilli	Lactobacillales	Streptococcaceae	Streptococcus	Streptococcus sanguinis	Complete Genome
GCF_900637655.1_52295_B01_genomic.fna.gz	28135	Segatella oris	Bacteria	Bacteroidota	Bacteroidia	Bacteroidales	Prevotellaceae	Segatella	Segatella oris	Complete Genome
GCF_900186985.1_50377_C01_genomic.fna.gz	70258	Staphylococcus piscifermentans	Bacteria	Bacillota	Bacilli	Bacillales	Staphylococcaceae	Staphylococcus	Staphylococcus piscifermentans	Complete Genome
GCF_900476035.1_53694_C01_genomic.fna.gz	888057	Aggregatibacter segnis ATCC 33393	Bacteria	Pseudomonadota	Gammaproteobacteria	Pasteurellales	Pasteurellaceae	Aggregatibacter	Aggregatibacter segnis	Complete Genome
GCF_002097715.1_ASM209771v1_genomic.fna.gz	265293	Burkholderia ubonensis subsp. mesacidophila	Bacteria	Pseudomonadota	Betaproteobacteria	Burkholderiales	Burkholderiaceae	Burkholderia	Burkholderia ubonensis	Complete Genome
GCF_016028275.1_ASM1602827v1_genomic.fna.gz	1281	Staphylococcus carnosus	Bacteria	Bacillota	Bacilli	Bacillales	Staphylococcaceae	Staphylococcus	Staphylococcus carnosus	Complete Genome
GCF_002155265.1_ASM215526v1_genomic.fna.gz	1719	Corynebacterium pseudotuberculosis	Bacteria	Actinomycetota	Actinomycetes	Mycobacteriales	Corynebacteriaceae	Corynebacterium	Corynebacterium pseudotuberculosis	Complete Genome
GCF_022179545.1_ASM2217954v1_genomic.fna.gz	144549	Mycolicibacterium fortuitum subsp. fortuitum	Bacteria	Actinomycetota	Actinomycetes	Mycobacteriales	Mycobacteriaceae	Mycolicibacterium	Mycolicibacterium fortuitum	Complete Genome
GCF_029774255.1_ASM2977425v1_genomic.fna.gz	1293	Staphylococcus gallinarum	Bacteria	Bacillota	Bacilli	Bacillales	Staphylococcaceae	Staphylococcus	Staphylococcus gallinarum	Complete Genome
GCF_006364355.1_ASM636435v1_genomic.fna.gz	29494	Vibrio furnissii	Bacteria	Pseudomonadota	Gammaproteobacteria	Vibrionales	Vibrionaceae	Vibrio	Vibrio furnissii	Complete Genome
GCF_016889425.1_ASM1688942v1_genomic.fna.gz	43765	Corynebacterium amycolatum	Bacteria	Actinomycetota	Actinomycetes	Mycobacteriales	Corynebacteriaceae	Corynebacterium	Corynebacterium amycolatum	Complete Genome
GCF_023023125.1_ASM2302312v1_genomic.fna.gz	208224	Enterobacter kobei	Bacteria	Pseudomonadota	Gammaproteobacteria	Enterobacterales	Enterobacteriaceae	Enterobacter	Enterobacter kobei	Complete Genome
GCF_045209695.1_ASM4520969v1_genomic.fna.gz	1952	Streptomyces thermoviolaceus	Bacteria	Actinomycetota	Actinomycetes	Kitasatosporales	Streptomycetaceae	Streptomyces	Streptomyces thermoviolaceus	Complete Genome
GCF_000196095.1_ASM19609v1_genomic.fna.gz	223926	Vibrio parahaemolyticus RIMD 2210633	Bacteria	Pseudomonadota	Gammaproteobacteria	Vibrionales	Vibrionaceae	Vibrio	Vibrio parahaemolyticus	Complete Genome
GCF_000014425.1_ASM1442v1_genomic.fna.gz	324831	Lactobacillus gasseri ATCC 33323 = JCM 1131	Bacteria	Bacillota	Bacilli	Lactobacillales	Lactobacillaceae	Lactobacillus	Lactobacillus gasseri	Complete Genome
GCF_022811565.1_ASM2281156v1_genomic.fna.gz	1036171	Paenibacillus polymyxa ATCC 842	Bacteria	Bacillota	Bacilli	Bacillales	Paenibacillaceae	Paenibacillus	Paenibacillus polymyxa	Complete Genome
GCF_000008865.2_ASM886v2_genomic.fna.gz	386585	Escherichia coli O157:H7 str. Sakai	Bacteria	Pseudomonadota	Gammaproteobacteria	Enterobacterales	Enterobacteriaceae	Escherichia	Escherichia coli	Complete Genome
GCF_022845615.1_ASM2284561v1_genomic.fna.gz	322095	Porphyromonas somerae	Bacteria	Bacteroidota	Bacteroidia	Bacteroidales	Porphyromonadaceae	Porphyromonas	Porphyromonas somerae	Complete Genome
GCF_029024945.1_ASM2902494v1_genomic.fna.gz	61015	Staphylococcus succinus	Bacteria	Bacillota	Bacilli	Bacillales	Staphylococcaceae	Staphylococcus	Staphylococcus succinus	Complete Genome
GCF_009035845.1_ASM903584v1_genomic.fna.gz	470	Acinetobacter baumannii	Bacteria	Pseudomonadota	Gammaproteobacteria	Moraxellales	Moraxellaceae	Acinetobacter	Acinetobacter baumannii	Complete Genome
GCF_016027095.1_ASM1602709v1_genomic.fna.gz	13689	Sphingomonas paucimobilis	Bacteria	Pseudomonadota	Alphaproteobacteria	Sphingomonadales	Sphingomonadaceae	Sphingomonas	Sphingomonas paucimobilis	Complete Genome
GCF_008369605.1_ASM836960v1_genomic.fna.gz	666	Vibrio cholerae	Bacteria	Pseudomonadota	Gammaproteobacteria	Vibrionales	Vibrionaceae	Vibrio	Vibrio cholerae	Complete Genome
GCF_030060435.1_ASM3006043v1_genomic.fna.gz	669	Vibrio harveyi	Bacteria	Pseudomonadota	Gammaproteobacteria	Vibrionales	Vibrionaceae	Vibrio	Vibrio harveyi	Complete Genome
GCF_028355655.1_ASM2835565v1_genomic.fna.gz	645	Aeromonas salmonicida	Bacteria	Pseudomonadota	Gammaproteobacteria	Aeromonadales	Aeromonadaceae	Aeromonas	Aeromonas salmonicida	Complete Genome
GCF_002871995.2_ASM287199v2_genomic.fna.gz	66228	Gleimia europaea	Bacteria	Actinomycetota	Actinomycetes	Actinomycetales	Actinomycetaceae	Gleimia	Gleimia europaea	Complete Genome
GCF_037101365.1_ASM3710136v1_genomic.fna.gz	1310167	Ralstonia syzygii subsp. indonesiensis	Bacteria	Pseudomonadota	Betaproteobacteria	Burkholderiales	Burkholderiaceae	Ralstonia	Ralstonia syzygii	Complete Genome
GCF_036323475.1_ASM3632347v1_genomic.fna.gz	102148	Solobacterium moorei	Bacteria	Bacillota	Erysipelotrichia	Erysipelotrichales	Erysipelotrichaceae	Solobacterium	Solobacterium moorei	Complete Genome
GCF_000022025.1_ASM2202v1_genomic.fna.gz	452863	Pseudarthrobacter chlorophenolicus A6	Bacteria	Actinomycetota	Actinomycetes	Micrococcales	Micrococcaceae	Pseudarthrobacter	Pseudarthrobacter chlorophenolicus	Complete Genome
GCF_001006005.1_ASM100600v1_genomic.fna.gz	47917	Serratia fonticola	Bacteria	Pseudomonadota	Gammaproteobacteria	Enterobacterales	Yersiniaceae	Serratia	Serratia fonticola	Complete Genome
GCF_900636575.1_42912_C01_genomic.fna.gz	1329	Streptococcus canis	Bacteria	Bacillota	Bacilli	Lactobacillales	Streptococcaceae	Streptococcus	Streptococcus canis	Complete Genome
GCF_002302495.1_ASM230249v1_genomic.fna.gz	1019	Capnocytophaga sputigena	Bacteria	Bacteroidota	Flavobacteriia	Flavobacteriales	Flavobacteriaceae	Capnocytophaga	Capnocytophaga sputigena	Complete Genome
GCF_007035805.1_ASM703580v1_genomic.fna.gz	61645	Enterobacter asburiae	Bacteria	Pseudomonadota	Gammaproteobacteria	Enterobacterales	Enterobacteriaceae	Enterobacter	Enterobacter asburiae	Complete Genome
GCF_007990365.1_ASM799036v1_genomic.fna.gz	109328	Leptotrichia trevisanii	Bacteria	Fusobacteriota	Fusobacteriia	Fusobacteriales	Leptotrichiaceae	Leptotrichia	Leptotrichia trevisanii	Complete Genome
GCF_003571725.1_ASM357172v1_genomic.fna.gz	1292	Staphylococcus warneri	Bacteria	Bacillota	Bacilli	Bacillales	Staphylococcaceae	Staphylococcus	Staphylococcus warneri	Complete Genome
GCF_031172035.1_ASM3117203v1_genomic.fna.gz	291644	Bacteroides salyersiae	Bacteria	Bacteroidota	Bacteroidia	Bacteroidales	Bacteroidaceae	Bacteroides	Bacteroides salyersiae	Complete Genome
GCF_025558825.1_ASM2555882v1_genomic.fna.gz	53344	Staphylococcus delphini	Bacteria	Bacillota	Bacilli	Bacillales	Staphylococcaceae	Staphylococcus	Staphylococcus delphini	Complete Genome
GCF_019704535.1_ASM1970453v1_genomic.fna.gz	316	Stutzerimonas stutzeri	Bacteria	Pseudomonadota	Gammaproteobacteria	Pseudomonadales	Pseudomonadaceae	Stutzerimonas	Stutzerimonas stutzeri	Complete Genome
GCF_009586235.1_ASM958623v1_genomic.fna.gz	292	Burkholderia cepacia	Bacteria	Pseudomonadota	Betaproteobacteria	Burkholderiales	Burkholderiaceae	Burkholderia	Burkholderia cepacia	Complete Genome
GCF_019048245.1_ASM1904824v1_genomic.fna.gz	158836	Enterobacter hormaechei	Bacteria	Pseudomonadota	Gammaproteobacteria	Enterobacterales	Enterobacteriaceae	Enterobacter	Enterobacter hormaechei	Complete Genome
GCF_900637205.1_50279_G01_genomic.fna.gz	1792	Mycolicibacterium chitae	Bacteria	Actinomycetota	Actinomycetes	Mycobacteriales	Mycobacteriaceae	Mycolicibacterium	Mycolicibacterium chitae	Complete Genome
GCF_001654515.1_ASM165451v1_genomic.fna.gz	198620	Pseudomonas koreensis	Bacteria	Pseudomonadota	Gammaproteobacteria	Pseudomonadales	Pseudomonadaceae	Pseudomonas	Pseudomonas koreensis	Complete Genome
GCF_000233595.1_ASM23359v1_genomic.fna.gz	1095774	Pantoea ananatis PA13	Bacteria	Pseudomonadota	Gammaproteobacteria	Enterobacterales	Erwiniaceae	Pantoea	Pantoea ananatis	Complete Genome
GCF_008693705.1_ASM869370v1_genomic.fna.gz	654	Aeromonas veronii	Bacteria	Pseudomonadota	Gammaproteobacteria	Aeromonadales	Aeromonadaceae	Aeromonas	Aeromonas veronii	Complete Genome
GCF_000009085.1_ASM908v1_genomic.fna.gz	192222	Campylobacter jejuni subsp. jejuni NCTC 11168 = ATCC 700819	Bacteria	Campylobacterota	Epsilonproteobacteria	Campylobacterales	Campylobacteraceae	Campylobacter	Campylobacter jejuni	Complete Genome
GCF_000833355.1_ASM83335v1_genomic.fna.gz	1450527	Francisella tularensis subsp. novicida D9876	Bacteria	Pseudomonadota	Gammaproteobacteria	Thiotrichales	Francisellaceae	Francisella	Francisella tularensis	Complete Genome
GCF_000953655.1_LHA_genomic.fna.gz	449	Legionella hackeliae	Bacteria	Pseudomonadota	Gammaproteobacteria	Legionellales	Legionellaceae	Legionella	Legionella hackeliae	Complete Genome
GCF_000023545.1_ASM2354v1_genomic.fna.gz	579405	Musicola paradisiaca Ech703	Bacteria	Pseudomonadota	Gammaproteobacteria	Enterobacterales	Pectobacteriaceae	Musicola	Musicola paradisiaca	Complete Genome
GCF_000317305.3_ASM31730v3_genomic.fna.gz	700508	Mycolicibacterium neoaurum VKM Ac-1815D	Bacteria	Actinomycetota	Actinomycetes	Mycobacteriales	Mycobacteriaceae	Mycolicibacterium	Mycolicibacterium neoaurum	Complete Genome
GCF_000009805.1_ASM980v1_genomic.fna.gz	247156	Nocardia farcinica IFM 10152	Bacteria	Actinomycetota	Actinomycetes	Mycobacteriales	Nocardiaceae	Nocardia	Nocardia farcinica	Complete Genome
GCF_000422085.1_ASM42208v1_genomic.fna.gz	1346614	Serratia liquefaciens ATCC 27592	Bacteria	Pseudomonadota	Gammaproteobacteria	Enterobacterales	Yersiniaceae	Serratia	Serratia liquefaciens	Complete Genome
GCF_023650915.1_ASM2365091v1_genomic.fna.gz	663	Vibrio alginolyticus	Bacteria	Pseudomonadota	Gammaproteobacteria	Vibrionales	Vibrionaceae	Vibrio	Vibrio alginolyticus	Complete Genome
GCF_009730055.1_ASM973005v1_genomic.fna.gz	631	Yersinia intermedia	Bacteria	Pseudomonadota	Gammaproteobacteria	Enterobacterales	Yersiniaceae	Yersinia	Yersinia intermedia	Complete Genome
GCF_900637295.1_50477_G01_genomic.fna.gz	52774	Actinomyces slackii	Bacteria	Actinomycetota	Actinomycetes	Actinomycetales	Actinomycetaceae	Actinomyces	Actinomyces slackii	Complete Genome
GCF_900637975.1_53550_F01_genomic.fna.gz	1656	Actinomyces viscosus	Bacteria	Actinomycetota	Actinomycetes	Actinomycetales	Actinomycetaceae	Actinomyces	Actinomyces viscosus	Complete Genome
GCF_009734005.1_ASM973400v2_genomic.fna.gz	1352	Enterococcus faecium	Bacteria	Bacillota	Bacilli	Lactobacillales	Enterococcaceae	Enterococcus	Enterococcus faecium	Complete Genome
GCF_007954785.1_ASM795478v1_genomic.fna.gz	33964	Leuconostoc citreum	Bacteria	Bacillota	Bacilli	Lactobacillales	Lactobacillaceae	Leuconostoc	Leuconostoc citreum	Complete Genome
GCF_000006765.1_ASM676v1_genomic.fna.gz	208964	Pseudomonas aeruginosa PAO1	Bacteria	Pseudomonadota	Gammaproteobacteria	Pseudomonadales	Pseudomonadaceae	Pseudomonas	Pseudomonas aeruginosa	Complete Genome
GCF_001552035.1_ASM155203v1_genomic.fna.gz	1311	Streptococcus agalactiae	Bacteria	Bacillota	Bacilli	Lactobacillales	Streptococcaceae	Streptococcus	Streptococcus agalactiae	Complete Genome
GCF_900475445.1_42727_F01_genomic.fna.gz	889201	Streptococcus cristatus ATCC 51100	Bacteria	Bacillota	Bacilli	Lactobacillales	Streptococcaceae	Streptococcus	Streptococcus cristatus	Complete Genome
GCF_002214395.1_ASM221439v1_genomic.fna.gz	190895	Vibrio rotiferianus	Bacteria	Pseudomonadota	Gammaproteobacteria	Vibrionales	Vibrionaceae	Vibrio	Vibrio rotiferianus	Complete Genome
GCF_035990065.1_ASM3599006v1_genomic.fna.gz	72000	Kocuria rhizophila	Bacteria	Actinomycetota	Actinomycetes	Micrococcales	Micrococcaceae	Kocuria	Kocuria rhizophila	Complete Genome
GCF_003323815.1_ASM332381v1_genomic.fna.gz	29430	Acinetobacter haemolyticus	Bacteria	Pseudomonadota	Gammaproteobacteria	Moraxellales	Moraxellaceae	Acinetobacter	Acinetobacter haemolyticus	Complete Genome
GCF_003351565.1_ASM335156v1_genomic.fna.gz	486	Neisseria lactamica	Bacteria	Pseudomonadota	Betaproteobacteria	Neisseriales	Neisseriaceae	Neisseria	Neisseria lactamica	Complete Genome
GCF_017753665.1_ASM1775366v1_genomic.fna.gz	490	Neisseria sicca	Bacteria	Pseudomonadota	Betaproteobacteria	Neisseriales	Neisseriaceae	Neisseria	Neisseria sicca	Complete Genome
GCF_900187065.1_50465_H02_genomic.fna.gz	1797	Mycolicibacterium thermoresistibile	Bacteria	Actinomycetota	Actinomycetes	Mycobacteriales	Mycobacteriaceae	Mycolicibacterium	Mycolicibacterium thermoresistibile	Complete Genome
GCF_018127825.1_ASM1812782v1_genomic.fna.gz	28133	Prevotella nigrescens	Bacteria	Bacteroidota	Bacteroidia	Bacteroidales	Prevotellaceae	Prevotella	Prevotella nigrescens	Complete Genome
GCF_000012085.2_ASM1208v2_genomic.fna.gz	314724	Borrelia turicatae 91E135	Bacteria	Spirochaetota	Spirochaetia	Spirochaetales	Borreliaceae	Borrelia	Borrelia turicatae	Complete Genome
GCF_019048645.1_ASM1904864v1_genomic.fna.gz	1309	Streptococcus mutans	Bacteria	Bacillota	Bacilli	Lactobacillales	Streptococcaceae	Streptococcus	Streptococcus mutans	Complete Genome
GCF_013282725.1_ASM1328272v1_genomic.fna.gz	349967	Yersinia mollaretii ATCC 43969	Bacteria	Pseudomonadota	Gammaproteobacteria	Enterobacterales	Yersiniaceae	Yersinia	Yersinia mollaretii	Complete Genome
GCF_000024785.1_ASM2478v1_genomic.fna.gz	526226	Gordonia bronchialis DSM 43247	Bacteria	Actinomycetota	Actinomycetes	Mycobacteriales	Gordoniaceae	Gordonia	Gordonia bronchialis	Complete Genome
GCF_007990545.2_ASM799054v2_genomic.fna.gz	157687	Leptotrichia wadei	Bacteria	Fusobacteriota	Fusobacteriia	Fusobacteriales	Leptotrichiaceae	Leptotrichia	Leptotrichia wadei	Complete Genome
GCF_000252995.1_ASM25299v1_genomic.fna.gz	218493	Salmonella bongori NCTC 12419	Bacteria	Pseudomonadota	Gammaproteobacteria	Enterobacterales	Enterobacteriaceae	Salmonella	Salmonella bongori	Complete Genome
GCF_016026735.1_ASM1602673v1_genomic.fna.gz	61652	Serratia rubidaea	Bacteria	Pseudomonadota	Gammaproteobacteria	Enterobacterales	Yersiniaceae	Serratia	Serratia rubidaea	Complete Genome
GCF_900637235.1_50305_D01_genomic.fna.gz	70255	Staphylococcus condimenti	Bacteria	Bacillota	Bacilli	Bacillales	Staphylococcaceae	Staphylococcus	Staphylococcus condimenti	Complete Genome
GCF_000763515.1_ASM76351v1_genomic.fna.gz	202751	Listeria ivanovii subsp. ivanovii	Bacteria	Bacillota	Bacilli	Bacillales	Listeriaceae	Listeria	Listeria ivanovii	Complete Genome
GCF_028747985.1_ASM2874798v1_genomic.fna.gz	521520	Paenibacillus urinalis	Bacteria	Bacillota	Bacilli	Bacillales	Paenibacillaceae	Paenibacillus	Paenibacillus urinalis	Complete Genome
GCF_000954135.1_ASM95413v2_genomic.fna.gz	105219	Ralstonia mannitolilytica	Bacteria	Pseudomonadota	Betaproteobacteria	Burkholderiales	Burkholderiaceae	Ralstonia	Ralstonia mannitolilytica	Complete Genome
GCF_900476005.1_51438_H01_genomic.fna.gz	648	Aeromonas caviae	Bacteria	Pseudomonadota	Gammaproteobacteria	Aeromonadales	Aeromonadaceae	Aeromonas	Aeromonas caviae	Complete Genome
GCF_000019685.1_ASM1968v1_genomic.fna.gz	412419	Borrelia duttonii Ly	Bacteria	Spirochaetota	Spirochaetia	Spirochaetales	Borreliaceae	Borrelia	Borrelia duttonii	Complete Genome
GCF_000019705.1_ASM1970v1_genomic.fna.gz	412418	Borrelia recurrentis A1	Bacteria	Spirochaetota	Spirochaetia	Spirochaetales	Borreliaceae	Borrelia	Borrelia recurrentis	Complete Genome
GCF_000027145.1_ASM2714v1_genomic.fna.gz	683837	Listeria seeligeri serovar 1/2b str. SLCC3954	Bacteria	Bacillota	Bacilli	Bacillales	Listeriaceae	Listeria	Listeria seeligeri	Complete Genome
GCF_001586155.1_ASM158615v1_genomic.fna.gz	53408	Pseudomonas citronellolis	Bacteria	Pseudomonadota	Gammaproteobacteria	Pseudomonadales	Pseudomonadaceae	Pseudomonas	Pseudomonas citronellolis	Complete Genome
GCF_015476275.1_ASM1547627v1_genomic.fna.gz	296	Pseudomonas fragi	Bacteria	Pseudomonadota	Gammaproteobacteria	Pseudomonadales	Pseudomonadaceae	Pseudomonas	Pseudomonas fragi	Complete Genome
GCF_002736065.1_ASM273606v1_genomic.fna.gz	78327	Pseudomonas mosselii	Bacteria	Pseudomonadota	Gammaproteobacteria	Pseudomonadales	Pseudomonadaceae	Pseudomonas	Pseudomonas mosselii	Complete Genome
GCF_003391255.1_ASM339125v1_genomic.fna.gz	70775	Pseudomonas plecoglossicida	Bacteria	Pseudomonadota	Gammaproteobacteria	Pseudomonadales	Pseudomonadaceae	Pseudomonas	Pseudomonas plecoglossicida	Complete Genome
GCF_006094375.1_ASM609437v1_genomic.fna.gz	1282	Staphylococcus epidermidis	Bacteria	Bacillota	Bacilli	Bacillales	Staphylococcaceae	Staphylococcus	Staphylococcus epidermidis	Complete Genome
GCF_016728365.1_ASM1672836v1_genomic.fna.gz	38304	Corynebacterium tuberculostearicum	Bacteria	Actinomycetota	Actinomycetes	Mycobacteriales	Corynebacteriaceae	Corynebacterium	Corynebacterium tuberculostearicum	Complete Genome
GCF_000023905.1_ASM2390v1_genomic.fna.gz	523794	Leptotrichia buccalis C-1013-b	Bacteria	Fusobacteriota	Fusobacteriia	Fusobacteriales	Leptotrichiaceae	Leptotrichia	Leptotrichia buccalis	Complete Genome
GCF_900636685.1_43874_A01_genomic.fna.gz	1654388	Staphylococcus schweitzeri	Bacteria	Bacillota	Bacilli	Bacillales	Staphylococcaceae	Staphylococcus	Staphylococcus schweitzeri	Complete Genome
GCF_000709415.1_ASM70941v1_genomic.fna.gz	1288	Staphylococcus xylosus	Bacteria	Bacillota	Bacilli	Bacillales	Staphylococcaceae	Staphylococcus	Staphylococcus xylosus	Complete Genome
GCF_000412675.1_ASM41267v1_genomic.fna.gz	1211579	Pseudomonas putida NBRC 14164	Bacteria	Pseudomonadota	Gammaproteobacteria	Pseudomonadales	Pseudomonadaceae	Pseudomonas	Pseudomonas putida	Complete Genome
GCF_000006945.2_ASM694v2_genomic.fna.gz	99287	Salmonella enterica subsp. enterica serovar Typhimurium str. LT2	Bacteria	Pseudomonadota	Gammaproteobacteria	Enterobacterales	Enterobacteriaceae	Salmonella	Salmonella enterica	Complete Genome
GCF_036894225.1_ASM3689422v1_genomic.fna.gz	1451	Paenibacillus amylolyticus	Bacteria	Bacillota	Bacilli	Bacillales	Paenibacillaceae	Paenibacillus	Paenibacillus amylolyticus	Complete Genome
GCF_037333485.1_ASM3733348v1_genomic.fna.gz	59843	Paenibacillus glucanolyticus	Bacteria	Bacillota	Bacilli	Bacillales	Paenibacillaceae	Paenibacillus	Paenibacillus glucanolyticus	Complete Genome
GCF_002951935.1_ASM295193v1_genomic.fna.gz	147375	Paenibacillus larvae subsp. larvae	Bacteria	Bacillota	Bacilli	Bacillales	Paenibacillaceae	Paenibacillus	Paenibacillus larvae	Complete Genome
GCF_000092225.1_ASM9222v1_genomic.fna.gz	521096	Tsukamurella paurometabola DSM 20162	Bacteria	Actinomycetota	Actinomycetes	Mycobacteriales	Tsukamurellaceae	Tsukamurella	Tsukamurella paurometabola	Complete Genome
GCF_000018045.1_ASM1804v1_genomic.fna.gz	290338	Citrobacter koseri ATCC BAA-895	Bacteria	Pseudomonadota	Gammaproteobacteria	Enterobacterales	Enterobacteriaceae	Citrobacter	Citrobacter koseri	Complete Genome
GCF_900187315.1_52087_C01_genomic.fna.gz	1643	Listeria welshimeri	Bacteria	Bacillota	Bacilli	Bacillales	Listeriaceae	Listeria	Listeria welshimeri	Complete Genome
GCF_003019255.1_ASM301925v1_genomic.fna.gz	29384	Staphylococcus kloosii	Bacteria	Bacillota	Bacilli	Bacillales	Staphylococcaceae	Staphylococcus	Staphylococcus kloosii	Complete Genome
GCF_002302565.1_ASM230256v1_genomic.fna.gz	28188	Capnocytophaga canimorsus	Bacteria	Bacteroidota	Flavobacteriia	Flavobacteriales	Flavobacteriaceae	Capnocytophaga	Capnocytophaga canimorsus	Complete Genome
GCF_038723655.1_ASM3872365v1_genomic.fna.gz	488730	Burkholderia arboris	Bacteria	Pseudomonadota	Betaproteobacteria	Burkholderiales	Burkholderiaceae	Burkholderia	Burkholderia arboris	Complete Genome
GCF_025561465.1_ASM2556146v1_genomic.fna.gz	1286	Staphylococcus simulans	Bacteria	Bacillota	Bacilli	Bacillales	Staphylococcaceae	Staphylococcus	Staphylococcus simulans	Complete Genome
GCF_900636445.1_41965_G01_genomic.fna.gz	1343	Streptococcus vestibularis	Bacteria	Bacillota	Bacilli	Lactobacillales	Streptococcaceae	Streptococcus	Streptococcus vestibularis	Complete Genome
GCF_008693645.1_ASM869364v1_genomic.fna.gz	67827	Citrobacter werkmanii	Bacteria	Pseudomonadota	Gammaproteobacteria	Enterobacterales	Enterobacteriaceae	Citrobacter	Citrobacter werkmanii	Complete Genome
GCF_024453835.1_ASM2445383v1_genomic.fna.gz	585529	Corynebacterium genitalium ATCC 33030	Bacteria	Actinomycetota	Actinomycetes	Mycobacteriales	Corynebacteriaceae	Corynebacterium	Corynebacterium genitalium	Complete Genome
GCF_001042655.1_ASM104265v1_genomic.fna.gz	585528	Gardnerella vaginalis ATCC 14018 = JCM 11026	Bacteria	Actinomycetota	Actinomycetes	Bifidobacteriales	Bifidobacteriaceae	Gardnerella	Gardnerella vaginalis	Complete Genome
GCF_005221305.1_ASM522130v1_genomic.fna.gz	28449	Neisseria subflava	Bacteria	Pseudomonadota	Betaproteobacteria	Neisseriales	Neisseriaceae	Neisseria	Neisseria subflava	Complete Genome
GCF_020422925.2_ASM2042292v2_genomic.fna.gz	140	Borrelia hermsii	Bacteria	Spirochaetota	Spirochaetia	Spirochaetales	Borreliaceae	Borrelia	Borrelia hermsii	Complete Genome
GCF_009648935.1_ASM964893v1_genomic.fna.gz	57706	Citrobacter braakii	Bacteria	Pseudomonadota	Gammaproteobacteria	Enterobacterales	Enterobacteriaceae	Citrobacter	Citrobacter braakii	Complete Genome
GCF_024584605.1_ASM2458460v1_genomic.fna.gz	169669	Pseudomonas extremorientalis	Bacteria	Pseudomonadota	Gammaproteobacteria	Pseudomonadales	Pseudomonadaceae	Pseudomonas	Pseudomonas extremorientalis	Complete Genome
GCF_003966625.1_ASM396662v1_genomic.fna.gz	29380	Staphylococcus caprae	Bacteria	Bacillota	Bacilli	Bacillales	Staphylococcaceae	Staphylococcus	Staphylococcus caprae	Complete Genome
GCF_016127455.1_ASM1612745v1_genomic.fna.gz	246432	Staphylococcus equorum	Bacteria	Bacillota	Bacilli	Bacillales	Staphylococcaceae	Staphylococcus	Staphylococcus equorum	Complete Genome
GCF_027474505.1_ASM2747450v1_genomic.fna.gz	29389	Streptococcus alactolyticus	Bacteria	Bacillota	Bacilli	Lactobacillales	Streptococcaceae	Streptococcus	Streptococcus alactolyticus	Complete Genome
GCF_016127955.1_ASM1612795v1_genomic.fna.gz	544580	Actinomyces oris	Bacteria	Actinomycetota	Actinomycetes	Actinomycetales	Actinomycetaceae	Actinomyces	Actinomyces oris	Complete Genome
GCF_000010425.1_ASM1042v1_genomic.fna.gz	367928	Bifidobacterium adolescentis ATCC 15703	Bacteria	Actinomycetota	Actinomycetes	Bifidobacteriales	Bifidobacteriaceae	Bifidobacterium	Bifidobacterium adolescentis	Complete Genome
GCF_900478045.1_47555_C02_genomic.fna.gz	38301	Corynebacterium minutissimum	Bacteria	Actinomycetota	Actinomycetes	Mycobacteriales	Corynebacteriaceae	Corynebacterium	Corynebacterium minutissimum	Complete Genome
GCF_024181585.1_ASM2418158v1_genomic.fna.gz	69713	Treponema socranskii subsp. buccale	Bacteria	Spirochaetota	Spirochaetia	Spirochaetales	Treponemataceae	Treponema	Treponema socranskii	Complete Genome
GCF_016698705.1_ASM1669870v1_genomic.fna.gz	28095	Burkholderia gladioli	Bacteria	Pseudomonadota	Betaproteobacteria	Burkholderiales	Burkholderiaceae	Burkholderia	Burkholderia gladioli	Complete Genome
GCF_001586235.1_ASM158623v1_genomic.fna.gz	146827	Corynebacterium simulans	Bacteria	Actinomycetota	Actinomycetes	Mycobacteriales	Corynebacteriaceae	Corynebacterium	Corynebacterium simulans	Complete Genome
GCF_000007025.1_ASM702v1_genomic.fna.gz	272944	Rickettsia conorii str. Malish 7	Bacteria	Pseudomonadota	Alphaproteobacteria	Rickettsiales	Rickettsiaceae	Rickettsia	Rickettsia conorii	Complete Genome
GCF_000217655.1_ASM21765v1_genomic.fna.gz	545776	Treponema paraluiscuniculi Cuniculi A	Bacteria	Spirochaetota	Spirochaetia	Spirochaetales	Treponemataceae	Treponema	Treponema paraluiscuniculi	Complete Genome
GCF_900187215.1_52295_D01_genomic.fna.gz	156978	Corynebacterium imitans	Bacteria	Actinomycetota	Actinomycetes	Mycobacteriales	Corynebacteriaceae	Corynebacterium	Corynebacterium imitans	Complete Genome
GCF_900187015.1_50465_F01_genomic.fna.gz	61651	Serratia ficaria	Bacteria	Pseudomonadota	Gammaproteobacteria	Enterobacterales	Yersiniaceae	Serratia	Serratia ficaria	Complete Genome
GCF_004843545.1_ASM484354v1_genomic.fna.gz	197614	Streptococcus pasteurianus	Bacteria	Bacillota	Bacilli	Lactobacillales	Streptococcaceae	Streptococcus	Streptococcus pasteurianus	Complete Genome
GCF_002906475.1_ASM290647v1_genomic.fna.gz	680	Vibrio campbellii	Bacteria	Pseudomonadota	Gammaproteobacteria	Vibrionales	Vibrionaceae	Vibrio	Vibrio campbellii	Complete Genome
GCF_016127475.1_ASM1612747v1_genomic.fna.gz	33037	Anaerococcus vaginalis	Bacteria	Bacillota	Tissierellia	Tissierellales	Peptoniphilaceae	Anaerococcus	Anaerococcus vaginalis	Complete Genome
GCF_020091505.1_ASM2009150v1_genomic.fna.gz	674529	Bacteroides faecis	Bacteria	Bacteroidota	Bacteroidia	Bacteroidales	Bacteroidaceae	Bacteroides	Bacteroides faecis	Complete Genome
GCF_000166935.1_ASM16693v1_genomic.fna.gz	272951	Rickettsia sibirica 246	Bacteria	Pseudomonadota	Alphaproteobacteria	Rickettsiales	Rickettsiaceae	Rickettsia	Rickettsia sibirica	Complete Genome
GCF_000067205.1_ASM6720v1_genomic.fna.gz	94624	Bordetella petrii	Bacteria	Pseudomonadota	Betaproteobacteria	Burkholderiales	Alcaligenaceae	Bordetella	Bordetella petrii	Complete Genome
GCF_000959545.1_ASM95954v1_genomic.fna.gz	339670	Burkholderia ambifaria AMMD	Bacteria	Pseudomonadota	Betaproteobacteria	Burkholderiales	Burkholderiaceae	Burkholderia	Burkholderia ambifaria	Complete Genome
GCF_040215475.1_ASM4021547v1_genomic.fna.gz	488447	Burkholderia contaminans	Bacteria	Pseudomonadota	Betaproteobacteria	Burkholderiales	Burkholderiaceae	Burkholderia	Burkholderia contaminans	Complete Genome
GCF_001718535.1_ASM171853v1_genomic.fna.gz	488731	Burkholderia seminalis	Bacteria	Pseudomonadota	Betaproteobacteria	Burkholderiales	Burkholderiaceae	Burkholderia	Burkholderia seminalis	Complete Genome
GCF_000023565.1_ASM2356v1_genomic.fna.gz	561229	Dickeya chrysanthemi Ech1591	Bacteria	Pseudomonadota	Gammaproteobacteria	Enterobacterales	Pectobacteriaceae	Dickeya	Dickeya chrysanthemi	Complete Genome
GCF_019645875.1_ASM1964587v1_genomic.fna.gz	1796	Mycolicibacterium senegalense	Bacteria	Actinomycetota	Actinomycetes	Mycobacteriales	Mycobacteriaceae	Mycolicibacterium	Mycolicibacterium senegalense	Complete Genome
GCF_016889465.1_ASM1688946v1_genomic.fna.gz	38290	Corynebacterium macginleyi	Bacteria	Actinomycetota	Actinomycetes	Mycobacteriales	Corynebacteriaceae	Corynebacterium	Corynebacterium macginleyi	Complete Genome
GCF_016728105.1_ASM1672810v1_genomic.fna.gz	43770	Corynebacterium striatum	Bacteria	Actinomycetota	Actinomycetes	Mycobacteriales	Corynebacteriaceae	Corynebacterium	Corynebacterium striatum	Complete Genome
GCF_019046945.1_ASM1904694v1_genomic.fna.gz	1302	Streptococcus gordonii	Bacteria	Bacillota	Bacilli	Lactobacillales	Streptococcaceae	Streptococcus	Streptococcus gordonii	Complete Genome
GCF_000026745.1_ASM2674v1_genomic.fna.gz	568814	Streptococcus suis BM407	Bacteria	Bacillota	Bacilli	Lactobacillales	Streptococcaceae	Streptococcus	Streptococcus suis	Complete Genome
GCF_034424645.1_ASM3442464v1_genomic.fna.gz	521	Bordetella avium	Bacteria	Pseudomonadota	Betaproteobacteria	Burkholderiales	Alcaligenaceae	Bordetella	Bordetella avium	Complete Genome
GCF_900636925.1_45137_F01_genomic.fna.gz	518	Bordetella bronchiseptica	Bacteria	Pseudomonadota	Betaproteobacteria	Burkholderiales	Alcaligenaceae	Bordetella	Bordetella bronchiseptica	Complete Genome
GCF_900638135.1_56433_G01_genomic.fna.gz	137545	Serratia quinivorans	Bacteria	Pseudomonadota	Gammaproteobacteria	Enterobacterales	Yersiniaceae	Serratia	Serratia quinivorans	Complete Genome
GCF_001558415.2_ASM155841v2_genomic.fna.gz	676	Vibrio fluvialis	Bacteria	Pseudomonadota	Gammaproteobacteria	Vibrionales	Vibrionaceae	Vibrio	Vibrio fluvialis	Complete Genome
GCF_001456255.1_ASM145625v1_genomic.fna.gz	1219067	Vibrio natriegens NBRC 15636 = ATCC 14048 = DSM 759	Bacteria	Pseudomonadota	Gammaproteobacteria	Vibrionales	Vibrionaceae	Vibrio	Vibrio natriegens	Complete Genome
GCF_030408575.1_ASM3040857v1_genomic.fna.gz	44750	Corynebacterium auris	Bacteria	Actinomycetota	Actinomycetes	Mycobacteriales	Corynebacteriaceae	Corynebacterium	Corynebacterium auris	Complete Genome
GCF_000767725.1_ASM76772v1_genomic.fna.gz	1267000	Metamycoplasma hominis ATCC 27545	Bacteria	Mycoplasmatota	na	Mycoplasmoidales	Metamycoplasmataceae	Metamycoplasma	Metamycoplasma hominis	Complete Genome
GCF_022370755.2_ASM2237075v2_genomic.fna.gz	134601	Mycolicibacterium goodii	Bacteria	Actinomycetota	Actinomycetes	Mycobacteriales	Mycobacteriaceae	Mycolicibacterium	Mycolicibacterium goodii	Complete Genome
GCF_000961515.1_ASM96151v1_genomic.fna.gz	134537	Paraburkholderia fungorum	Bacteria	Pseudomonadota	Betaproteobacteria	Burkholderiales	Burkholderiaceae	Paraburkholderia	Paraburkholderia fungorum	Complete Genome
GCF_000012825.1_ASM1282v1_genomic.fna.gz	435590	Phocaeicola vulgatus ATCC 8482	Bacteria	Bacteroidota	Bacteroidia	Bacteroidales	Bacteroidaceae	Phocaeicola	Phocaeicola vulgatus	Complete Genome
GCF_029457395.1_ASM2945739v1_genomic.fna.gz	46680	Pseudomonas nitroreducens	Bacteria	Pseudomonadota	Gammaproteobacteria	Pseudomonadales	Pseudomonadaceae	Pseudomonas	Pseudomonas nitroreducens	Complete Genome
GCF_024453815.1_ASM2445381v1_genomic.fna.gz	38303	Corynebacterium pseudogenitalium	Bacteria	Actinomycetota	Actinomycetes	Mycobacteriales	Corynebacteriaceae	Corynebacterium	Corynebacterium pseudogenitalium	Complete Genome
GCF_030253495.1_ASM3025349v1_genomic.fna.gz	1659	Actinomyces israelii	Bacteria	Actinomycetota	Actinomycetes	Actinomycetales	Actinomycetaceae	Actinomyces	Actinomyces israelii	Complete Genome
GCF_016027855.1_ASM1602785v1_genomic.fna.gz	565	Atlantibacter hermannii	Bacteria	Pseudomonadota	Gammaproteobacteria	Enterobacterales	Enterobacteriaceae	Atlantibacter	Atlantibacter hermannii	Complete Genome
GCF_018292125.1_ASM1829212v1_genomic.fna.gz	246787	Bacteroides cellulosilyticus	Bacteria	Bacteroidota	Bacteroidia	Bacteroidales	Bacteroidaceae	Bacteroides	Bacteroides cellulosilyticus	Complete Genome
GCF_000186225.1_ASM18622v1_genomic.fna.gz	693979	Bacteroides helcogenes P 36-108	Bacteria	Bacteroidota	Bacteroidia	Bacteroidales	Bacteroidaceae	Bacteroides	Bacteroides helcogenes	Complete Genome
GCF_019930665.1_ASM1993066v1_genomic.fna.gz	291645	Bacteroides nordii	Bacteria	Bacteroidota	Bacteroidia	Bacteroidales	Bacteroidaceae	Bacteroides	Bacteroides nordii	Complete Genome
GCF_005484965.1_ASM548496v1_genomic.fna.gz	1121120	Brenneria nigrifluens DSM 30175 = ATCC 13028	Bacteria	Pseudomonadota	Gammaproteobacteria	Enterobacterales	Pectobacteriaceae	Brenneria	Brenneria nigrifluens	Complete Genome
GCF_019930785.1_ASM1993078v1_genomic.fna.gz	152500	Burkholderia dolosa	Bacteria	Pseudomonadota	Betaproteobacteria	Burkholderiales	Burkholderiaceae	Burkholderia	Burkholderia dolosa	Complete Genome
GCF_001718555.1_ASM171855v1_genomic.fna.gz	488729	Burkholderia metallica	Bacteria	Pseudomonadota	Betaproteobacteria	Burkholderiales	Burkholderiaceae	Burkholderia	Burkholderia metallica	Complete Genome
GCF_001028665.1_ASM102866v1_genomic.fna.gz	60550	Burkholderia pyrrocinia	Bacteria	Pseudomonadota	Betaproteobacteria	Burkholderiales	Burkholderiaceae	Burkholderia	Burkholderia pyrrocinia	Complete Genome
GCF_000959445.1_ASM95944v1_genomic.fna.gz	1449978	Burkholderia vietnamiensis LMG 10929	Bacteria	Pseudomonadota	Betaproteobacteria	Burkholderiales	Burkholderiaceae	Burkholderia	Burkholderia vietnamiensis	Complete Genome
GCF_044095835.1_ASM4409583v1_genomic.fna.gz	158484	Cedecea davisae	Bacteria	Pseudomonadota	Gammaproteobacteria	Enterobacterales	Enterobacteriaceae	Cedecea	Cedecea davisae	Complete Genome
GCF_002393445.1_ASM239344v1_genomic.fna.gz	158822	Cedecea neteri	Bacteria	Pseudomonadota	Gammaproteobacteria	Enterobacterales	Enterobacteriaceae	Cedecea	Cedecea neteri	Complete Genome
GCF_000146505.1_ASM14650v1_genomic.fna.gz	59374	Fibrobacter succinogenes subsp. succinogenes S85	Bacteria	Fibrobacterota	Fibrobacteria	Fibrobacterales	Fibrobacteraceae	Fibrobacter	Fibrobacter succinogenes	Complete Genome
GCF_011617105.1_ASM1161710v1_genomic.fna.gz	569	Hafnia alvei	Bacteria	Pseudomonadota	Gammaproteobacteria	Enterobacterales	Hafniaceae	Hafnia	Hafnia alvei	Complete Genome
GCF_023195735.1_ASM2319573v1_genomic.fna.gz	51288	Kluyvera ascorbata	Bacteria	Pseudomonadota	Gammaproteobacteria	Enterobacterales	Enterobacteriaceae	Kluyvera	Kluyvera ascorbata	Complete Genome
GCF_009649915.1_ASM964991v1_genomic.fna.gz	61648	Kluyvera intermedia	Bacteria	Pseudomonadota	Gammaproteobacteria	Enterobacterales	Enterobacteriaceae	Kluyvera	Kluyvera intermedia	Complete Genome
GCF_025758125.1_ASM2575812v1_genomic.fna.gz	208223	Kosakonia cowanii	Bacteria	Pseudomonadota	Gammaproteobacteria	Enterobacterales	Enterobacteriaceae	Kosakonia	Kosakonia cowanii	Complete Genome
GCF_000024225.1_ASM2422v1_genomic.fna.gz	521095	Lancefieldella parvula DSM 20469	Bacteria	Actinomycetota	Coriobacteriia	Coriobacteriales	Atopobiaceae	Lancefieldella	Lancefieldella parvula	Complete Genome
GCF_001518835.1_ASM151883v1_genomic.fna.gz	83655	Leclercia adecarboxylata	Bacteria	Pseudomonadota	Gammaproteobacteria	Enterobacterales	Enterobacteriaceae	Leclercia	Leclercia adecarboxylata	Complete Genome
GCF_019047465.1_ASM1904746v1_genomic.fna.gz	61646	Lelliottia amnigena	Bacteria	Pseudomonadota	Gammaproteobacteria	Enterobacterales	Enterobacteriaceae	Lelliottia	Lelliottia amnigena	Complete Genome
GCF_041464075.1_Sian_SB4e_Nov012A_05_Novo_LR_0_genomic.fna.gz	69220	Lelliottia nimipressuralis	Bacteria	Pseudomonadota	Gammaproteobacteria	Enterobacterales	Enterobacteriaceae	Lelliottia	Lelliottia nimipressuralis	Complete Genome
GCF_011397855.1_ASM1139785v1_genomic.fna.gz	319939	Metapseudomonas otitidis	Bacteria	Pseudomonadota	Gammaproteobacteria	Pseudomonadales	Pseudomonadaceae	Metapseudomonas	Metapseudomonas otitidis	Complete Genome
GCF_000019725.1_ASM1972v1_genomic.fna.gz	426355	Methylobacterium radiotolerans JCM 2831	Bacteria	Pseudomonadota	Alphaproteobacteria	Hyphomicrobiales	Methylobacteriaceae	Methylobacterium	Methylobacterium radiotolerans	Complete Genome
GCF_022592395.1_ASM2259239v1_genomic.fna.gz	158849	Moellerella wisconsensis	Bacteria	Pseudomonadota	Gammaproteobacteria	Enterobacterales	Morganellaceae	Moellerella	Moellerella wisconsensis	Complete Genome
GCF_900637195.1_50279_F01_genomic.fna.gz	1791	Mycolicibacterium aurum	Bacteria	Actinomycetota	Actinomycetes	Mycobacteriales	Mycobacteriaceae	Mycolicibacterium	Mycolicibacterium aurum	Complete Genome
GCF_001655245.1_ASM165524v1_genomic.fna.gz	1354275	Mycolicibacterium vaccae 95051	Bacteria	Actinomycetota	Actinomycetes	Mycobacteriales	Mycobacteriaceae	Mycolicibacterium	Mycolicibacterium vaccae	Complete Genome
GCF_900637905.1_52756_G01_genomic.fna.gz	33033	Parvimonas micra	Bacteria	Bacillota	Tissierellia	Tissierellales	Peptoniphilaceae	Parvimonas	Parvimonas micra	Complete Genome
GCF_020991025.1_ASM2099102v1_genomic.fna.gz	703	Plesiomonas shigelloides	Bacteria	Pseudomonadota	Gammaproteobacteria	Enterobacterales	Enterobacteriaceae	Plesiomonas	Plesiomonas shigelloides	Complete Genome
GCF_003019925.1_ASM301992v1_genomic.fna.gz	61647	Pluralibacter gergoviae	Bacteria	Pseudomonadota	Gammaproteobacteria	Enterobacterales	Enterobacteriaceae	Pluralibacter	Pluralibacter gergoviae	Complete Genome
GCF_013285305.1_ASM1328530v1_genomic.fna.gz	76760	Pseudomonas rhodesiae	Bacteria	Pseudomonadota	Gammaproteobacteria	Pseudomonadales	Pseudomonadaceae	Pseudomonas	Pseudomonas rhodesiae	Complete Genome
GCF_002028325.1_ASM202832v1_genomic.fna.gz	76761	Pseudomonas veronii	Bacteria	Pseudomonadota	Gammaproteobacteria	Pseudomonadales	Pseudomonadaceae	Pseudomonas	Pseudomonas veronii	Complete Genome
GCF_030505655.1_ASM3050565v1_genomic.fna.gz	54291	Raoultella ornithinolytica	Bacteria	Pseudomonadota	Gammaproteobacteria	Enterobacterales	Enterobacteriaceae	Raoultella	Raoultella ornithinolytica	Complete Genome
GCF_000783935.2_ASM78393v2_genomic.fna.gz	575	Raoultella planticola	Bacteria	Pseudomonadota	Gammaproteobacteria	Enterobacterales	Enterobacteriaceae	Raoultella	Raoultella planticola	Complete Genome
GCF_012029655.1_ASM1202965v1_genomic.fna.gz	577	Raoultella terrigena	Bacteria	Pseudomonadota	Gammaproteobacteria	Enterobacterales	Enterobacteriaceae	Raoultella	Raoultella terrigena	Complete Genome
GCF_016127995.1_ASM1612799v1_genomic.fna.gz	52773	Schaalia meyeri	Bacteria	Actinomycetota	Actinomycetes	Actinomycetales	Actinomycetaceae	Schaalia	Schaalia meyeri	Complete Genome
GCF_021462285.1_ASM2146228v1_genomic.fna.gz	42906	Serratia entomophila	Bacteria	Pseudomonadota	Gammaproteobacteria	Enterobacterales	Yersiniaceae	Serratia	Serratia entomophila	Complete Genome
GCF_000262305.1_ASM26230v1_genomic.fna.gz	630626	Shimwellia blattae DSM 4481 = NBRC 105725	Bacteria	Pseudomonadota	Gammaproteobacteria	Enterobacterales	Enterobacteriaceae	Shimwellia	Shimwellia blattae	Complete Genome
GCF_025914095.1_ASM2591409v1_genomic.fna.gz	1505757	Siccibacter colletis	Bacteria	Pseudomonadota	Gammaproteobacteria	Enterobacterales	Enterobacteriaceae	Siccibacter	Siccibacter colletis	Complete Genome
GCF_900475025.1_41906_G01_genomic.fna.gz	1345	Streptococcus ferus	Bacteria	Bacillota	Bacilli	Lactobacillales	Streptococcaceae	Streptococcus	Streptococcus ferus	Complete Genome
GCF_036812735.1_TEGL_genomic.fna.gz	1121315	Terrisporobacter glycolicus ATCC 14880 = DSM 1288	Bacteria	Bacillota	Clostridia	Peptostreptococcales	Peptostreptococcaceae	Terrisporobacter	Terrisporobacter glycolicus	Complete Genome
GCF_036492245.1_ASM3649224v1_genomic.fna.gz	163	Treponema bryantii	Bacteria	Spirochaetota	Spirochaetia	Spirochaetales	Treponemataceae	Treponema	Treponema bryantii	Complete Genome
GCF_008153345.1_ASM815334v1_genomic.fna.gz	162	Treponema phagedenis	Bacteria	Spirochaetota	Spirochaetia	Spirochaetales	Treponemataceae	Treponema	Treponema phagedenis	Complete Genome
GCF_001281085.1_ASM128108v1_genomic.fna.gz	1661	Trueperella pyogenes	Bacteria	Actinomycetota	Actinomycetes	Actinomycetales	Actinomycetaceae	Trueperella	Trueperella pyogenes	Complete Genome
GCF_900637515.1_51184_A01_genomic.fna.gz	39778	Veillonella dispar	Bacteria	Bacillota	Negativicutes	Veillonellales	Veillonellaceae	Veillonella	Veillonella dispar	Complete Genome
GCF_002021755.1_ASM202175v1_genomic.fna.gz	696485	Vibrio owensii	Bacteria	Pseudomonadota	Gammaproteobacteria	Vibrionales	Vibrionaceae	Vibrio	Vibrio owensii	Complete Genome
GCF_000026945.1_ASM2694v1_genomic.fna.gz	573826	Candida dubliniensis CD36	Eukaryota	Ascomycota	Pichiomycetes	Serinales	Debaryomycetaceae	Candida	Candida dubliniensis	Complete Genome
GCF_003013715.1_ASM301371v2_genomic.fna.gz	498019	Candidozyma auris	Eukaryota	Ascomycota	Pichiomycetes	Serinales	Metschnikowiaceae	Candidozyma	Candidozyma auris	Complete Genome
GCF_013085055.1_ASM1308505v1_genomic.fna.gz	660027	Fusarium oxysporum Fo47	Eukaryota	Ascomycota	Sordariomycetes	Hypocreales	Nectriaceae	Fusarium	Fusarium oxysporum	Complete Genome
GCF_000002515.2_ASM251v1_genomic.fna.gz	28985	Kluyveromyces lactis	Eukaryota	Ascomycota	Saccharomycetes	Saccharomycetales	Saccharomycetaceae	Kluyveromyces	Kluyveromyces lactis	Complete Genome
GCF_001417885.1_Kmar_1.0_genomic.fna.gz	1003335	Kluyveromyces marxianus DMKU3-1042	Eukaryota	Ascomycota	Saccharomycetes	Saccharomycetales	Saccharomycetaceae	Kluyveromyces	Kluyveromyces marxianus	Complete Genome
GCF_030384665.1_ASM3038466v1_genomic.fna.gz	36914	Lodderomyces elongisporus	Eukaryota	Ascomycota	Pichiomycetes	Serinales	Debaryomycetaceae	Lodderomyces	Lodderomyces elongisporus	Complete Genome
GCF_016767815.1_ASM1676781v1_genomic.fna.gz	36651	Penicillium digitatum	Eukaryota	Ascomycota	Eurotiomycetes	Eurotiales	Aspergillaceae	Penicillium	Penicillium digitatum	Complete Genome
GCF_003054445.1_ASM305444v1_genomic.fna.gz	4909	Pichia kudriavzevii	Eukaryota	Ascomycota	Pichiomycetes	Pichiales	Pichiaceae	Pichia	Pichia kudriavzevii	Complete Genome
GCF_000146045.2_R64_genomic.fna.gz	559292	Saccharomyces cerevisiae S288C	Eukaryota	Ascomycota	Saccharomycetes	Saccharomycetales	Saccharomycetaceae	Saccharomyces	Saccharomyces cerevisiae	Complete Genome
GCF_009556855.1_ASM955685v1_genomic.fna.gz	37727	Talaromyces marneffei	Eukaryota	Ascomycota	Eurotiomycetes	Eurotiales	Trichocomaceae	Talaromyces	Talaromyces marneffei	Complete Genome
GCF_001761485.1_ASM176148v1_genomic.fna.gz	4952	Yarrowia lipolytica	Eukaryota	Ascomycota	Dipodascomycetes	Dipodascales	na	Yarrowia	Yarrowia lipolytica	Complete Genome
GCF_019933175.1_ASM1993317v1_genomic.fna.gz	636	Edwardsiella tarda	Bacteria	Pseudomonadota	Gammaproteobacteria	Enterobacterales	Hafniaceae	Edwardsiella	Edwardsiella tarda	Chromosome
GCF_030177895.1_ASM3017789v1_genomic.fna.gz	1522312	Kingella negevensis	Bacteria	Pseudomonadota	Betaproteobacteria	Neisseriales	Neisseriaceae	Kingella	Kingella negevensis	Chromosome
GCF_016894225.1_ASM1689422v1_genomic.fna.gz	28454	Sphingobacterium multivorum	Bacteria	Bacteroidota	Sphingobacteriia	Sphingobacteriales	Sphingobacteriaceae	Sphingobacterium	Sphingobacterium multivorum	Chromosome
GCF_900105335.1_IMG-taxon_2634166897_annotated_assembly_genomic.fna.gz	199592	Microbacterium paraoxydans	Bacteria	Actinomycetota	Actinomycetes	Micrococcales	Microbacteriaceae	Microbacterium	Microbacterium paraoxydans	Chromosome
GCF_002849855.1_ASM284985v1_genomic.fna.gz	512649	Vibrio azureus	Bacteria	Pseudomonadota	Gammaproteobacteria	Vibrionales	Vibrionaceae	Vibrio	Vibrio azureus	Chromosome
GCF_007066085.1_ASM706608v1_genomic.fna.gz	49283	Paenibacillus thiaminolyticus	Bacteria	Bacillota	Bacilli	Bacillales	Paenibacillaceae	Paenibacillus	Paenibacillus thiaminolyticus	Chromosome
GCF_018502105.1_ASM1850210v1_genomic.fna.gz	42858	Mammaliicoccus lentus	Bacteria	Bacillota	Bacilli	Bacillales	Staphylococcaceae	Mammaliicoccus	Mammaliicoccus lentus	Chromosome
GCF_002082135.1_ASM208213v1_genomic.fna.gz	72557	Achromobacter ruhlandii	Bacteria	Pseudomonadota	Betaproteobacteria	Burkholderiales	Alcaligenaceae	Achromobacter	Achromobacter ruhlandii	Chromosome
GCF_012273195.1_ASM1227319v1_genomic.fna.gz	1531	Enterocloster clostridioformis	Bacteria	Bacillota	Clostridia	Lachnospirales	Lachnospiraceae	Enterocloster	Enterocloster clostridioformis	Chromosome
GCF_000161455.1_ASM16145v1_genomic.fna.gz	527000	Bacillus pseudomycoides DSM 12442	Bacteria	Bacillota	Bacilli	Bacillales	Bacillaceae	Bacillus	Bacillus pseudomycoides	Chromosome
GCF_045159795.1_UNIUD_Bmur_A03_1.0_genomic.fna.gz	264697	Peribacillus muralis	Bacteria	Bacillota	Bacilli	Bacillales	Bacillaceae	Peribacillus	Peribacillus muralis	Chromosome
GCF_019665745.1_ASM1966574v1_genomic.fna.gz	69218	Enterobacter cancerogenus	Bacteria	Pseudomonadota	Gammaproteobacteria	Enterobacterales	Enterobacteriaceae	Enterobacter	Enterobacter cancerogenus	Chromosome
GCF_001263755.1_ASM126375v1_genomic.fna.gz	156976	Corynebacterium riegelii	Bacteria	Actinomycetota	Actinomycetes	Mycobacteriales	Corynebacteriaceae	Corynebacterium	Corynebacterium riegelii	Chromosome
GCF_000241955.1_ASM24195v1_genomic.fna.gz	745277	Rahnella aquatilis CIP 78.65 = ATCC 33071	Bacteria	Pseudomonadota	Gammaproteobacteria	Enterobacterales	Yersiniaceae	Rahnella	Rahnella aquatilis	Chromosome
GCF_036287335.1_ASM3628733v1_genomic.fna.gz	321318	Dietzia cinnamea	Bacteria	Actinomycetota	Actinomycetes	Mycobacteriales	Dietziaceae	Dietzia	Dietzia cinnamea	Chromosome
GCF_900106055.1_IMG-taxon_2630968294_annotated_assembly_genomic.fna.gz	131110	Schaalia radingae	Bacteria	Actinomycetota	Actinomycetes	Actinomycetales	Actinomycetaceae	Schaalia	Schaalia radingae	Chromosome
GCF_009650015.1_ASM965001v1_genomic.fna.gz	1607	Loigolactobacillus bifermentans	Bacteria	Bacillota	Bacilli	Lactobacillales	Lactobacillaceae	Loigolactobacillus	Loigolactobacillus bifermentans	Chromosome
GCF_040703065.1_ASM4070306v1_genomic.fna.gz	324767	Bacillus infantis	Bacteria	Bacillota	Bacilli	Bacillales	Bacillaceae	Bacillus	Bacillus infantis	Chromosome
GCF_000161615.1_ASM16161v1_genomic.fna.gz	527031	Bacillus thuringiensis serovar berliner ATCC 10792	Bacteria	Bacillota	Bacilli	Bacillales	Bacillaceae	Bacillus	Bacillus thuringiensis	Chromosome
GCF_000953675.1_ATCC9714__genomic.fna.gz	1505	Paraclostridium sordellii	Bacteria	Bacillota	Clostridia	Peptostreptococcales	Peptostreptococcaceae	Paraclostridium	Paraclostridium sordellii	Chromosome
GCF_000512145.1_ASM51214v2_genomic.fna.gz	1435045	Borrelia parkeri HR1	Bacteria	Spirochaetota	Spirochaetia	Spirochaetales	Borreliaceae	Borrelia	Borrelia parkeri	Chromosome
GCF_900215245.1_IMG-taxon_2617270901_annotated_assembly_genomic.fna.gz	294	Pseudomonas fluorescens	Bacteria	Pseudomonadota	Gammaproteobacteria	Pseudomonadales	Pseudomonadaceae	Pseudomonas	Pseudomonas fluorescens	Chromosome
GCF_016766875.1_ASM1676687v1_genomic.fna.gz	250	Chryseobacterium gleum	Bacteria	Bacteroidota	Flavobacteriia	Flavobacteriales	Weeksellaceae	Chryseobacterium	Chryseobacterium gleum	Chromosome
GCF_000410535.2_ASM41053v2_genomic.fna.gz	243276	Treponema pallidum subsp. pallidum str. Nichols	Bacteria	Spirochaetota	Spirochaetia	Spirochaetales	Treponemataceae	Treponema	Treponema pallidum	Chromosome
GCF_000236165.1_ASM23616v1_genomic.fna.gz	1094715	Fluoribacter dumoffii NY 23	Bacteria	Pseudomonadota	Gammaproteobacteria	Legionellales	Legionellaceae	Fluoribacter	Fluoribacter dumoffii	Chromosome
GCF_003176875.1_ASM317687v1_genomic.fna.gz	28082	Legionella anisa	Bacteria	Pseudomonadota	Gammaproteobacteria	Legionellales	Legionellaceae	Legionella	Legionella anisa	Chromosome
GCF_900103625.1_IMG-taxon_2634166344_annotated_assembly_genomic.fna.gz	38302	Corynebacterium mycetoides	Bacteria	Actinomycetota	Actinomycetes	Mycobacteriales	Corynebacteriaceae	Corynebacterium	Corynebacterium mycetoides	Chromosome
GCF_900186025.1_BXF1_genomic.fna.gz	82995	Serratia grimesii	Bacteria	Pseudomonadota	Gammaproteobacteria	Enterobacterales	Yersiniaceae	Serratia	Serratia grimesii	Chromosome
GCF_900240005.1_BStabCH16_genomic.fna.gz	95485	Burkholderia stabilis	Bacteria	Pseudomonadota	Betaproteobacteria	Burkholderiales	Burkholderiaceae	Burkholderia	Burkholderia stabilis	Chromosome
GCF_902164725.1_25426_7_251_genomic.fna.gz	566	Pseudescherichia vulneris	Bacteria	Pseudomonadota	Gammaproteobacteria	Enterobacterales	Enterobacteriaceae	Pseudescherichia	Pseudescherichia vulneris	Chromosome
GCF_014117465.1_ASM1411746v1_genomic.fna.gz	332952	Aspergillus flavus NRRL3357	Eukaryota	Ascomycota	Eurotiomycetes	Eurotiales	Aspergillaceae	Aspergillus	Aspergillus flavus	Chromosome
GCF_000002655.1_ASM265v1_genomic.fna.gz	330879	Aspergillus fumigatus Af293	Eukaryota	Ascomycota	Eurotiomycetes	Eurotiales	Aspergillaceae	Aspergillus	Aspergillus fumigatus	Chromosome
GCF_000011425.1_ASM1142v1_genomic.fna.gz	227321	Aspergillus nidulans FGSC A4	Eukaryota	Ascomycota	Eurotiomycetes	Eurotiales	Aspergillaceae	Aspergillus	Aspergillus nidulans	Chromosome
GCF_000182965.3_ASM18296v3_genomic.fna.gz	237561	Candida albicans SC5314	Eukaryota	Ascomycota	Pichiomycetes	Serinales	Debaryomycetaceae	Candida	Candida albicans	Chromosome
GCF_000315875.1_ASM31587v1_genomic.fna.gz	1136231	Candida orthopsilosis Co 90-125	Eukaryota	Ascomycota	Pichiomycetes	Serinales	Debaryomycetaceae	Candida	Candida orthopsilosis	Chromosome
GCF_000091045.1_ASM9104v1_genomic.fna.gz	214684	Cryptococcus neoformans var. neoformans JEC21	Eukaryota	Basidiomycota	Tremellomycetes	Tremellales	Cryptococcaceae	Cryptococcus	Cryptococcus neoformans	Chromosome
GCF_000006445.2_ASM644v2_genomic.fna.gz	284592	Debaryomyces hansenii CBS767	Eukaryota	Ascomycota	Pichiomycetes	Serinales	Debaryomycetaceae	Debaryomyces	Debaryomyces hansenii	Chromosome
GCF_000328475.2_Umaydis521_2.0_genomic.fna.gz	5270	Mycosarcoma maydis	Eukaryota	Basidiomycota	Ustilaginomycetes	Ustilaginales	Ustilaginaceae	Mycosarcoma	Mycosarcoma maydis	Chromosome
GCF_010111755.1_ASM1011175v1_genomic.fna.gz	5478	Nakaseomyces glabratus	Eukaryota	Ascomycota	Saccharomycetes	Saccharomycetales	Saccharomycetaceae	Nakaseomyces	Nakaseomyces glabratus	Chromosome
GCF_000243375.1_ASM24337v1_genomic.fna.gz	4950	Torulaspora delbrueckii	Eukaryota	Ascomycota	Saccharomycetes	Saccharomycetales	Saccharomycetaceae	Torulaspora	Torulaspora delbrueckii	Chromosome
GCF_900111135.1_IMG-taxon_2684622850_annotated_assembly_genomic.fna.gz	137733	Granulicatella balaenopterae	Bacteria	Bacillota	Bacilli	Lactobacillales	Carnobacteriaceae	Granulicatella	Granulicatella balaenopterae	Scaffold
GCF_900101835.1_IMG-taxon_2634166305_annotated_assembly_genomic.fna.gz	2741	Peptococcus niger	Bacteria	Bacillota	Clostridia	Eubacteriales	Peptococcaceae	Peptococcus	Peptococcus niger	Scaffold
GCF_900078675.2_PRJEB13236_genomic.fna.gz	33895	Mycobacterium interjectum	Bacteria	Actinomycetota	Actinomycetes	Mycobacteriales	Mycobacteriaceae	Mycobacterium	Mycobacterium interjectum	Scaffold
GCF_000162475.2_Gran_ele_ATCC_700633_V2_genomic.fna.gz	626369	Granulicatella elegans ATCC 700633	Bacteria	Bacillota	Bacilli	Lactobacillales	Carnobacteriaceae	Granulicatella	Granulicatella elegans	Scaffold
GCF_003846135.1_ASM384613v1_genomic.fna.gz	69224	Erwinia psidii	Bacteria	Pseudomonadota	Gammaproteobacteria	Enterobacterales	Erwiniaceae	Erwinia	Erwinia psidii	Scaffold
GCF_001274725.1_ASM127472v1_genomic.fna.gz	1459	Sporosarcina globispora	Bacteria	Bacillota	Bacilli	Bacillales	Caryophanaceae	Sporosarcina	Sporosarcina globispora	Scaffold
GCF_002441695.1_ASM244169v1_genomic.fna.gz	1364	Lactococcus piscium	Bacteria	Bacillota	Bacilli	Lactobacillales	Streptococcaceae	Lactococcus	Lactococcus piscium	Scaffold
GCF_003387165.1_ASM338716v1_genomic.fna.gz	157227	Jeotgalicoccus halotolerans	Bacteria	Bacillota	Bacilli	Bacillales	Staphylococcaceae	Jeotgalicoccus	Jeotgalicoccus halotolerans	Scaffold
GCF_014646575.1_ASM1464657v1_genomic.fna.gz	86175	Halopseudomonas pertucinogena	Bacteria	Pseudomonadota	Gammaproteobacteria	Pseudomonadales	Pseudomonadaceae	Halopseudomonas	Halopseudomonas pertucinogena	Scaffold
GCF_001420695.1_ASM142069v1_genomic.fna.gz	54911	Brevibacillus choshinensis	Bacteria	Bacillota	Bacilli	Bacillales	Paenibacillaceae	Brevibacillus	Brevibacillus choshinensis	Scaffold
GCF_902374465.1_MGYG-HGUT-01384_genomic.fna.gz	329	Ralstonia pickettii	Bacteria	Pseudomonadota	Betaproteobacteria	Burkholderiales	Burkholderiaceae	Ralstonia	Ralstonia pickettii	Scaffold
GCF_000469465.1_ASM46946v1_genomic.fna.gz	1321820	Gemella bergeri ATCC 700627	Bacteria	Bacillota	Bacilli	Bacillales	Gemellaceae	Gemella	Gemella bergeri	Scaffold
GCF_000825665.2_Borrelia_crocidurae_str._03-02_genomic.fna.gz	29520	Borrelia crocidurae	Bacteria	Spirochaetota	Spirochaetia	Spirochaetales	Borreliaceae	Borrelia	Borrelia crocidurae	Scaffold
GCF_003570845.1_ASM357084v1_genomic.fna.gz	39950	Dialister pneumosintes	Bacteria	Bacillota	Negativicutes	Veillonellales	Veillonellaceae	Dialister	Dialister pneumosintes	Scaffold
GCF_039543885.1_ASM3954388v1_genomic.fna.gz	1324766	Rothia endophytica	Bacteria	Actinomycetota	Actinomycetes	Micrococcales	Micrococcaceae	Rothia	Rothia endophytica	Scaffold
GCF_042660305.1_ASM4266030v1_genomic.fna.gz	85336	Rothia nasimurium	Bacteria	Actinomycetota	Actinomycetes	Micrococcales	Micrococcaceae	Rothia	Rothia nasimurium	Scaffold
GCF_008632235.1_ASM863223v1_genomic.fna.gz	1512	[Clostridium] symbiosum	Bacteria	Bacillota	Clostridia	Lachnospirales	Lachnospiraceae	Lachnoclostridium	[Clostridium] symbiosum	Scaffold
GCF_042429315.1_ASM4242931v1_genomic.fna.gz	53364	Brevibacterium otitidis	Bacteria	Actinomycetota	Actinomycetes	Micrococcales	Brevibacteriaceae	Brevibacterium	Brevibacterium otitidis	Scaffold
GCF_024349285.1_ASM2434928v1_genomic.fna.gz	1134445	Streptomyces somaliensis DSM 40738	Bacteria	Actinomycetota	Actinomycetes	Kitasatosporales	Streptomycetaceae	Streptomyces	Streptomyces somaliensis	Scaffold
GCF_030339115.1_ASM3033911v1_genomic.fna.gz	1422	Geobacillus stearothermophilus	Bacteria	Bacillota	Bacilli	Bacillales	Anoxybacillaceae	Geobacillus	Geobacillus stearothermophilus	Scaffold
GCF_039536005.1_ASM3953600v1_genomic.fna.gz	37922	Nesterenkonia halobia	Bacteria	Actinomycetota	Actinomycetes	Micrococcales	Micrococcaceae	Nesterenkonia	Nesterenkonia halobia	Scaffold
GCF_000296405.1_Turi_otit_ATCC_51513_V1_genomic.fna.gz	883169	Corynebacterium otitidis ATCC 51513	Bacteria	Actinomycetota	Actinomycetes	Mycobacteriales	Corynebacteriaceae	Corynebacterium	Corynebacterium otitidis	Scaffold
GCF_000185385.1_ASM18538v1_genomic.fna.gz	887325	Lachnoanaerobaculum saburreum DSM 3986	Bacteria	Bacillota	Clostridia	Lachnospirales	Lachnospiraceae	Lachnoanaerobaculum	Lachnoanaerobaculum saburreum	Scaffold
GCF_001553115.1_ASM155311v1_genomic.fna.gz	755172	Aedoeadaptatus coxii	Bacteria	Bacillota	Tissierellia	Tissierellales	Peptoniphilaceae	Aedoeadaptatus	Aedoeadaptatus coxii	Scaffold
GCF_000262545.1_ASM26254v1_genomic.fna.gz	868129	Prevotella bivia DSM 20514	Bacteria	Bacteroidota	Bacteroidia	Bacteroidales	Prevotellaceae	Prevotella	Prevotella bivia	Scaffold
GCF_002269685.1_ASM226968v1_genomic.fna.gz	317010	Enterococcus canintestini	Bacteria	Bacillota	Bacilli	Lactobacillales	Enterococcaceae	Enterococcus	Enterococcus canintestini	Scaffold
GCF_000315445.1_Allo_otit_ATCC_51267_V1_genomic.fna.gz	883081	Alloiococcus otitis ATCC 51267	Bacteria	Bacillota	Bacilli	Lactobacillales	Carnobacteriaceae	Alloiococcus	Alloiococcus otitis	Scaffold
GCF_004216755.1_ASM421675v1_genomic.fna.gz	206506	Kerstersia gyiorum	Bacteria	Pseudomonadota	Betaproteobacteria	Burkholderiales	Alcaligenaceae	Kerstersia	Kerstersia gyiorum	Scaffold
GCF_000393975.1_Ente_pall_BAA-351_V1_genomic.fna.gz	1158607	Enterococcus pallens ATCC BAA-351	Bacteria	Bacillota	Bacilli	Lactobacillales	Enterococcaceae	Enterococcus	Enterococcus pallens	Scaffold
GCF_900141865.1_IMG-taxon_2585428091_annotated_assembly_genomic.fna.gz	1120997	Anaerovibrio lipolyticus DSM 3074	Bacteria	Bacillota	Negativicutes	Selenomonadales	Selenomonadaceae	Anaerovibrio	Anaerovibrio lipolyticus	Scaffold
GCF_031929985.1_ASM3192998v1_genomic.fna.gz	319970	Enterococcus devriesei	Bacteria	Bacillota	Bacilli	Lactobacillales	Enterococcaceae	Enterococcus	Enterococcus devriesei	Scaffold
GCF_023743875.1_ASM2374387v1_genomic.fna.gz	246144	Enterococcus italicus	Bacteria	Bacillota	Bacilli	Lactobacillales	Enterococcaceae	Enterococcus	Enterococcus italicus	Scaffold
GCF_001467925.1_ASM146792v1_genomic.fna.gz	29423	Legionella oakridgensis	Bacteria	Pseudomonadota	Gammaproteobacteria	Legionellales	Legionellaceae	Legionella	Legionella oakridgensis	Scaffold
GCF_900417275.1_PRJEB26812_genomic.fna.gz	29313	Mycobacterium shimoidei	Bacteria	Actinomycetota	Actinomycetes	Mycobacteriales	Mycobacteriaceae	Mycobacterium	Mycobacterium shimoidei	Scaffold
GCF_000301035.1_Fack_homi_CCUG_36813_V1_genomic.fna.gz	883111	Facklamia hominis CCUG 36813	Bacteria	Bacillota	Bacilli	Lactobacillales	Aerococcaceae	Facklamia	Facklamia hominis	Scaffold
GCF_039529075.1_ASM3952907v1_genomic.fna.gz	225845	Brevibacterium celere	Bacteria	Actinomycetota	Actinomycetes	Micrococcales	Brevibacteriaceae	Brevibacterium	Brevibacterium celere	Scaffold
GCF_025567605.1_ASM2556760v1_genomic.fna.gz	2981792	Oscillibacter acetigenes	Bacteria	Bacillota	Clostridia	Eubacteriales	Oscillospiraceae	Oscillibacter	Oscillibacter acetigenes	Scaffold
GCF_001438705.1_ASM143870v1_genomic.fna.gz	1616	Weissella kandleri	Bacteria	Bacillota	Bacilli	Lactobacillales	Lactobacillaceae	Weissella	Weissella kandleri	Scaffold
GCF_000382445.1_Bact_mass_DSM_17679_V1_genomic.fna.gz	1121098	Phocaeicola massiliensis B84634 = Timone 84634 = DSM 17679 = JCM 13223	Bacteria	Bacteroidota	Bacteroidia	Bacteroidales	Bacteroidaceae	Phocaeicola	Phocaeicola massiliensis	Scaffold
GCF_001436225.1_ASM143622v1_genomic.fna.gz	1291052	Lacticaseibacillus sharpeae JCM 1186 = DSM 20505	Bacteria	Bacillota	Bacilli	Lactobacillales	Lactobacillaceae	Lacticaseibacillus	Lacticaseibacillus sharpeae	Scaffold
GCF_003337315.1_ASM333731v1_genomic.fna.gz	2738	Vagococcus fluvialis	Bacteria	Bacillota	Bacilli	Lactobacillales	Enterococcaceae	Vagococcus	Vagococcus fluvialis	Scaffold
GCF_003096635.1_ASM309663v1_genomic.fna.gz	46507	Ezakiella coagulans	Bacteria	Bacillota	Tissierellia	na	na	Ezakiella	Ezakiella coagulans	Scaffold
GCF_001405015.1_13470_2_75_genomic.fna.gz	84024	Clostridium disporicum	Bacteria	Bacillota	Clostridia	Eubacteriales	Clostridiaceae	Clostridium	Clostridium disporicum	Scaffold
GCF_003254155.1_ASM325415v1_genomic.fna.gz	1461	Psychrobacillus insolitus	Bacteria	Bacillota	Bacilli	Bacillales	Bacillaceae	Psychrobacillus	Psychrobacillus insolitus	Scaffold
GCF_000406945.1_Ente_disp_ATCC51266_V1_genomic.fna.gz	1139219	Enterococcus dispar ATCC 51266	Bacteria	Bacillota	Bacilli	Lactobacillales	Enterococcaceae	Enterococcus	Enterococcus dispar	Scaffold
GCF_001435975.1_ASM143597v1_genomic.fna.gz	1423733	Secundilactobacillus collinoides DSM 20515 = JCM 1123	Bacteria	Bacillota	Bacilli	Lactobacillales	Lactobacillaceae	Secundilactobacillus	Secundilactobacillus collinoides	Scaffold
GCF_000423145.1_ASM42314v1_genomic.fna.gz	1121947	Helcococcus sueciensis DSM 17243	Bacteria	Bacillota	Tissierellia	Tissierellales	Peptoniphilaceae	Helcococcus	Helcococcus sueciensis	Scaffold
GCF_000239695.1_Acti_grae_C83_V1_genomic.fna.gz	435830	Actinomyces graevenitzii C83	Bacteria	Actinomycetota	Actinomycetes	Actinomycetales	Actinomycetaceae	Actinomyces	Actinomyces graevenitzii	Scaffold
GCF_000420365.1_ASM42036v1_genomic.fna.gz	1123500	Weissella halotolerans DSM 20190	Bacteria	Bacillota	Bacilli	Lactobacillales	Lactobacillaceae	Weissella	Weissella halotolerans	Scaffold
GCF_042433515.1_ASM4243351v1_genomic.fna.gz	138300	Kytococcus schroeteri	Bacteria	Actinomycetota	Actinomycetes	Micrococcales	Kytococcaceae	Kytococcus	Kytococcus schroeteri	Scaffold
GCF_000621105.1_ASM62110v1_genomic.fna.gz	1122190	Mannheimia granulomatis DSM 19156	Bacteria	Pseudomonadota	Gammaproteobacteria	Pasteurellales	Pasteurellaceae	Mannheimia	Mannheimia granulomatis	Scaffold
GCF_000184945.1_ASM18494v1_genomic.fna.gz	873513	Segatella buccae ATCC 33574	Bacteria	Bacteroidota	Bacteroidia	Bacteroidales	Prevotellaceae	Segatella	Segatella buccae	Scaffold
GCF_902375065.1_MGYG-HGUT-01444_genomic.fna.gz	39777	Veillonella atypica	Bacteria	Bacillota	Negativicutes	Veillonellales	Veillonellaceae	Veillonella	Veillonella atypica	Scaffold
GCF_001481395.1_ASM148139v1_genomic.fna.gz	652	Aeromonas schubertii	Bacteria	Pseudomonadota	Gammaproteobacteria	Aeromonadales	Aeromonadaceae	Aeromonas	Aeromonas schubertii	Scaffold
GCF_000379045.1_ASM37904v1_genomic.fna.gz	1090320	Sphingomonas melonis DAPP-PG 224	Bacteria	Pseudomonadota	Alphaproteobacteria	Sphingomonadales	Sphingomonadaceae	Sphingomonas	Sphingomonas melonis	Scaffold
GCF_000820145.1_PRJEB7040_genomic.fna.gz	646	Aeromonas sobria	Bacteria	Pseudomonadota	Gammaproteobacteria	Aeromonadales	Aeromonadaceae	Aeromonas	Aeromonas sobria	Scaffold
GCF_000245755.1_Helc_kunz_ATCC_51366_V1_genomic.fna.gz	883114	Helcococcus kunzii ATCC 51366	Bacteria	Bacillota	Tissierellia	Tissierellales	Peptoniphilaceae	Helcococcus	Helcococcus kunzii	Scaffold
GCF_000245815.1_Dolo_pigr_ATCC_51524_V1_genomic.fna.gz	883103	Dolosigranulum pigrum ATCC 51524	Bacteria	Bacillota	Bacilli	Lactobacillales	Carnobacteriaceae	Dolosigranulum	Dolosigranulum pigrum	Scaffold
GCF_000154525.1_ASM15452v1_genomic.fna.gz	449673	Bacteroides stercoris ATCC 43183	Bacteria	Bacteroidota	Bacteroidia	Bacteroidales	Bacteroidaceae	Bacteroides	Bacteroides stercoris	Scaffold
GCF_027659535.1_ASM2765953v1_genomic.fna.gz	71451	Enterococcus malodoratus	Bacteria	Bacillota	Bacilli	Lactobacillales	Enterococcaceae	Enterococcus	Enterococcus malodoratus	Scaffold
GCF_000181575.2_ASM18157v2_genomic.fna.gz	445984	Borreliella burgdorferi Bol26	Bacteria	Spirochaetota	Spirochaetia	Spirochaetales	Borreliaceae	Borreliella	Borreliella burgdorferi	Scaffold
GCF_028321995.1_ASM2832199v1_genomic.fna.gz	39483	Faecalitalea cylindroides	Bacteria	Bacillota	Erysipelotrichia	Erysipelotrichales	Erysipelotrichaceae	Faecalitalea	Faecalitalea cylindroides	Scaffold
GCF_900115655.1_IMG-taxon_2595698241_annotated_assembly_genomic.fna.gz	867	Ruminobacter amylophilus	Bacteria	Pseudomonadota	Gammaproteobacteria	Aeromonadales	Succinivibrionaceae	Ruminobacter	Ruminobacter amylophilus	Scaffold
GCF_000371705.1_Clos_bolt_90A9_V1_genomic.fna.gz	997894	Enterocloster bolteae 90A9	Bacteria	Bacillota	Clostridia	Lachnospirales	Lachnospiraceae	Enterocloster	Enterocloster bolteae	Scaffold
GCF_000154465.1_ASM15446v1_genomic.fna.gz	445970	Alistipes putredinis DSM 17216	Bacteria	Bacteroidota	Bacteroidia	Bacteroidales	Rikenellaceae	Alistipes	Alistipes putredinis	Scaffold
GCF_025547055.2_ASM2554705v2_genomic.fna.gz	44250	Paenibacillus alvei	Bacteria	Bacillota	Bacilli	Bacillales	Paenibacillaceae	Paenibacillus	Paenibacillus alvei	Scaffold
GCF_000702065.1_ASM70206v1_genomic.fna.gz	1410657	Kandleria vitulina DSM 20405	Bacteria	Bacillota	Erysipelotrichia	Erysipelotrichales	Coprobacillaceae	Kandleria	Kandleria vitulina	Scaffold
GCF_025822065.1_ASM2582206v1_genomic.fna.gz	28445	Mycobacterium intermedium	Bacteria	Actinomycetota	Actinomycetes	Mycobacteriales	Mycobacteriaceae	Mycobacterium	Mycobacterium intermedium	Scaffold
GCF_000224615.1_Prev_oulo_F0390_V1_genomic.fna.gz	702438	Segatella oulorum F0390	Bacteria	Bacteroidota	Bacteroidia	Bacteroidales	Prevotellaceae	Segatella	Segatella oulorum	Scaffold
GCF_023913775.1_ASM2391377v1_genomic.fna.gz	12917	Acidovorax facilis	Bacteria	Pseudomonadota	Betaproteobacteria	Burkholderiales	Comamonadaceae	Acidovorax	Acidovorax facilis	Scaffold
GCF_000420445.1_ASM42044v1_genomic.fna.gz	1120933	Actinotignum urinale DSM 15805	Bacteria	Actinomycetota	Actinomycetes	Actinomycetales	Actinomycetaceae	Actinotignum	Actinotignum urinale	Scaffold
GCF_007665635.1_ASM766563v1_genomic.fna.gz	47885	Pseudomonas oryzihabitans	Bacteria	Pseudomonadota	Gammaproteobacteria	Pseudomonadales	Pseudomonadaceae	Pseudomonas	Pseudomonas oryzihabitans	Scaffold
GCF_000154285.1_ASM15428v1_genomic.fna.gz	428127	Amedibacillus dolichus DSM 3991	Bacteria	Bacillota	Erysipelotrichia	Erysipelotrichales	Erysipelotrichaceae	Amedibacillus	Amedibacillus dolichus	Scaffold
GCF_000430525.1_ASM43052v1_genomic.fna.gz	1122981	Prevotella corporis DSM 18810 = JCM 8529	Bacteria	Bacteroidota	Bacteroidia	Bacteroidales	Prevotellaceae	Prevotella	Prevotella corporis	Scaffold
GCF_027677115.1_ASM2767711v1_genomic.fna.gz	214856	Alistipes finegoldii	Bacteria	Bacteroidota	Bacteroidia	Bacteroidales	Rikenellaceae	Alistipes	Alistipes finegoldii	Scaffold
GCF_001437425.1_ASM143742v1_genomic.fna.gz	1620	Weissella minor	Bacteria	Bacillota	Bacilli	Lactobacillales	Lactobacillaceae	Weissella	Weissella minor	Scaffold
GCF_042652965.1_ASM4265296v1_genomic.fna.gz	29374	Filifactor villosus	Bacteria	Bacillota	Clostridia	Peptostreptococcales	Filifactoraceae	Filifactor	Filifactor villosus	Scaffold
GCF_000160535.1_ASM16053v1_genomic.fna.gz	585502	Hallella bergensis DSM 17361	Bacteria	Bacteroidota	Bacteroidia	Bacteroidales	Prevotellaceae	Hallella	Hallella bergensis	Scaffold
GCF_000455445.1_4401737_genomic.fna.gz	1122992	Hoylesella timonensis 4401737 = DSM 22865 = JCM 15640	Bacteria	Bacteroidota	Bacteroidia	Bacteroidales	Prevotellaceae	Hoylesella	Hoylesella timonensis	Scaffold
GCF_001274715.1_ASM127471v1_genomic.fna.gz	47500	Aneurinibacillus migulanus	Bacteria	Bacillota	Bacilli	Bacillales	Paenibacillaceae	Aneurinibacillus	Aneurinibacillus migulanus	Scaffold
GCF_000394015.1_Ente_mora_BAA-383_V1_genomic.fna.gz	1158609	Enterococcus moraviensis ATCC BAA-383	Bacteria	Bacillota	Bacilli	Lactobacillales	Enterococcaceae	Enterococcus	Enterococcus moraviensis	Scaffold
GCF_900114725.1_IMG-taxon_2600255316_annotated_assembly_genomic.fna.gz	1122163	Legionella jamestowniensis DSM 19215	Bacteria	Pseudomonadota	Gammaproteobacteria	Legionellales	Legionellaceae	Legionella	Legionella jamestowniensis	Scaffold
GCF_000374285.1_ASM37428v1_genomic.fna.gz	1120931	Actinobacillus capsulatus DSM 19761	Bacteria	Pseudomonadota	Gammaproteobacteria	Pasteurellales	Pasteurellaceae	Actinobacillus	Actinobacillus capsulatus	Scaffold
GCF_900115805.1_IMG-taxon_2687453787_annotated_assembly_genomic.fna.gz	126156	Psychrobacillus psychrotolerans	Bacteria	Bacillota	Bacilli	Bacillales	Bacillaceae	Psychrobacillus	Psychrobacillus psychrotolerans	Scaffold
GCF_900167405.1_IMG-taxon_2524614644_annotated_assembly_genomic.fna.gz	1121925	Globicatella sulfidifaciens DSM 15739	Bacteria	Bacillota	Bacilli	Lactobacillales	Aerococcaceae	Globicatella	Globicatella sulfidifaciens	Scaffold
GCF_042680125.1_ASM4268012v1_genomic.fna.gz	180332	Robinsoniella peoriensis	Bacteria	Bacillota	Clostridia	Lachnospirales	Lachnospiraceae	Robinsoniella	Robinsoniella peoriensis	Scaffold
GCF_000369945.1_Bruc_abor_544_V1_genomic.fna.gz	1169205	Brucella abortus 544	Bacteria	Pseudomonadota	Alphaproteobacteria	Hyphomicrobiales	Brucellaceae	Brucella	Brucella abortus	Scaffold
GCF_002749945.1_ASM274994v1_genomic.fna.gz	39481	Clostridium combesii	Bacteria	Bacillota	Clostridia	Eubacteriales	Clostridiaceae	Clostridium	Clostridium combesii	Scaffold
GCF_039521545.1_ASM3952154v1_genomic.fna.gz	83340	Clostridium nitritogenes	Bacteria	Bacillota	Clostridia	Eubacteriales	Clostridiaceae	Clostridium	Clostridium nitritogenes	Scaffold
GCF_039521425.1_ASM3952142v1_genomic.fna.gz	1550	Clostridium subterminale	Bacteria	Bacillota	Clostridia	Eubacteriales	Clostridiaceae	Clostridium	Clostridium subterminale	Scaffold
GCF_000412995.1_Trep_vinc_F0403_V1_genomic.fna.gz	1125702	Treponema vincentii F0403	Bacteria	Spirochaetota	Spirochaetia	Spirochaetales	Treponemataceae	Treponema	Treponema vincentii	Scaffold
GCF_900156375.1_IMG-taxon_2681812895_annotated_assembly_genomic.fna.gz	948756	Paenibacillus macquariensis	Bacteria	Bacillota	Bacilli	Bacillales	Paenibacillaceae	Paenibacillus	Paenibacillus macquariensis	Scaffold
GCF_004801125.1_ASM480112v1_genomic.fna.gz	67829	Citrobacter murliniae	Bacteria	Pseudomonadota	Gammaproteobacteria	Enterobacterales	Enterobacteriaceae	Citrobacter	Citrobacter murliniae	Scaffold
GCF_000160475.1_ASM16047v1_genomic.fna.gz	546275	Fusobacterium periodonticum ATCC 33693	Bacteria	Fusobacteriota	Fusobacteriia	Fusobacteriales	Fusobacteriaceae	Fusobacterium	Fusobacterium periodonticum	Scaffold
GCF_000185705.2_Bilo_wads_3_1_6_V2_genomic.fna.gz	563192	Bilophila wadsworthia 3_1_6	Bacteria	Thermodesulfobacteriota	Desulfovibrionia	Desulfovibrionales	Desulfovibrionaceae	Bilophila	Bilophila wadsworthia	Scaffold
GCF_000368025.1_Acin_parv_CIP108168_V1_genomic.fna.gz	981333	Acinetobacter parvus DSM 16617 = CIP 108168	Bacteria	Pseudomonadota	Gammaproteobacteria	Moraxellales	Moraxellaceae	Acinetobacter	Acinetobacter parvus	Scaffold
GCF_019219615.1_ASM1921961v1_genomic.fna.gz	37330	Nocardia nova	Bacteria	Actinomycetota	Actinomycetes	Mycobacteriales	Nocardiaceae	Nocardia	Nocardia nova	Scaffold
GCF_000368805.1_Acin_john_ANC_3681_V1_genomic.fna.gz	1217662	Acinetobacter johnsonii ANC 3681	Bacteria	Pseudomonadota	Gammaproteobacteria	Moraxellales	Moraxellaceae	Acinetobacter	Acinetobacter johnsonii	Scaffold
GCF_000340375.1_Lact_cate_OT_569_V1_genomic.fna.gz	999415	Eggerthia catenaformis OT 569 = DSM 20559	Bacteria	Bacillota	Erysipelotrichia	Erysipelotrichales	Coprobacillaceae	Eggerthia	Eggerthia catenaformis	Scaffold
GCF_900167445.1_IMG-taxon_2524614863_annotated_assembly_genomic.fna.gz	36842	Maledivibacter halophilus	Bacteria	Bacillota	Clostridia	Peptostreptococcales	Caminicellaceae	Maledivibacter	Maledivibacter halophilus	Scaffold
GCF_000315465.1_Acti_mass_ACS-171-V-COL2_V1_genomic.fna.gz	883066	Actinobaculum massiliense ACS-171-V-Col2	Bacteria	Actinomycetota	Actinomycetes	Actinomycetales	Actinomycetaceae	Actinobaculum	Actinobaculum massiliense	Scaffold
GCF_000364325.1_Atop_minu_V1_genomic.fna.gz	997872	Atopobium minutum 10063974	Bacteria	Actinomycetota	Coriobacteriia	Coriobacteriales	Atopobiaceae	Atopobium	Atopobium minutum	Scaffold
GCF_000213975.1_ASM21397v1_genomic.fna.gz	888060	Centipeda periodontii DSM 2778	Bacteria	Bacillota	Negativicutes	Selenomonadales	Selenomonadaceae	Centipeda	Centipeda periodontii	Scaffold
GCF_000423485.1_ASM42348v1_genomic.fna.gz	1123001	Propionimicrobium lymphophilum DSM 4903	Bacteria	Actinomycetota	Actinomycetes	Propionibacteriales	Propionibacteriaceae	Propionimicrobium	Propionimicrobium lymphophilum	Scaffold
GCF_000429265.1_ASM42926v1_genomic.fna.gz	1120943	Actinomyces gerencseriae DSM 6844	Bacteria	Actinomycetota	Actinomycetes	Actinomycetales	Actinomycetaceae	Actinomyces	Actinomyces gerencseriae	Scaffold
GCF_001907235.1_ASM190723v1_genomic.fna.gz	52770	Buchananella hordeovulneris	Bacteria	Actinomycetota	Actinomycetes	Actinomycetales	Actinomycetaceae	Buchananella	Buchananella hordeovulneris	Scaffold
GCF_000427365.1_ASM42736v1_genomic.fna.gz	880526	Rikenella microfusus DSM 15922	Bacteria	Bacteroidota	Bacteroidia	Bacteroidales	Rikenellaceae	Rikenella	Rikenella microfusus	Scaffold
GCF_000234095.1_Sele_infe_ATCC_43532_V1_genomic.fna.gz	679201	Selenomonas infelix ATCC 43532	Bacteria	Bacillota	Negativicutes	Selenomonadales	Selenomonadaceae	Selenomonas	Selenomonas infelix	Scaffold
GCF_000377505.1_ASM37750v1_genomic.fna.gz	1122921	Paenibacillus massiliensis 2301065 = DSM 16942	Bacteria	Bacillota	Bacilli	Bacillales	Paenibacillaceae	Paenibacillus	Paenibacillus massiliensis	Scaffold
GCF_000518285.1_ASM51828v1_genomic.fna.gz	1399797	Williamsoniiplasma lucivorax ATCC 49196	Bacteria	Mycoplasmatota	Mollicutes	Entomoplasmatales	na	Williamsoniiplasma	Williamsoniiplasma lucivorax	Scaffold
GCF_000187465.1_ASM18746v1_genomic.fna.gz	889204	Streptococcus infantis ATCC 700779	Bacteria	Bacillota	Bacilli	Lactobacillales	Streptococcaceae	Streptococcus	Streptococcus infantis	Scaffold
GCF_000160695.1_ASM16069v1_genomic.fna.gz	638302	Selenomonas flueggei ATCC 43531	Bacteria	Bacillota	Negativicutes	Selenomonadales	Selenomonadaceae	Selenomonas	Selenomonas flueggei	Scaffold
GCF_000426585.1_ASM42658v1_genomic.fna.gz	1122980	Segatella baroniae DSM 16972 = JCM 13447	Bacteria	Bacteroidota	Bacteroidia	Bacteroidales	Prevotellaceae	Segatella	Segatella baroniae	Scaffold
GCF_002189605.1_ASM218960v1_genomic.fna.gz	1455	Bacillus badius	Bacteria	Bacillota	Bacilli	Bacillales	Bacillaceae	Bacillus	Bacillus badius	Scaffold
GCF_900639755.1_Leg_feeleii_WO-44C.v1_genomic.fna.gz	453	Legionella feeleii	Bacteria	Pseudomonadota	Gammaproteobacteria	Legionellales	Legionellaceae	Legionella	Legionella feeleii	Scaffold
GCF_000245795.1_Fack_lang_CCUG_37842_V1_genomic.fna.gz	883113	Facklamia languida CCUG 37842	Bacteria	Bacillota	Bacilli	Lactobacillales	Aerococcaceae	Facklamia	Facklamia languida	Scaffold
GCF_000382425.1_ASM38242v1_genomic.fna.gz	1218108	Empedobacter brevis NBRC 14943 = ATCC 43319	Bacteria	Bacteroidota	Flavobacteriia	Flavobacteriales	Weeksellaceae	Empedobacter	Empedobacter brevis	Scaffold
GCF_004362535.1_ASM436253v1_genomic.fna.gz	755	Avibacterium gallinarum	Bacteria	Pseudomonadota	Gammaproteobacteria	Pasteurellales	Pasteurellaceae	Avibacterium	Avibacterium gallinarum	Scaffold
GCF_000426665.1_ASM42666v1_genomic.fna.gz	1123249	Selenomonas artemidis DSM 19719	Bacteria	Bacillota	Negativicutes	Selenomonadales	Selenomonadaceae	Selenomonas	Selenomonas artemidis	Scaffold
GCF_000160555.1_ASM16055v1_genomic.fna.gz	585503	Selenomonas noxia ATCC 43541	Bacteria	Bacillota	Negativicutes	Selenomonadales	Selenomonadaceae	Selenomonas	Selenomonas noxia	Scaffold
GCF_000379965.1_ASM37996v1_genomic.fna.gz	1122988	Hoylesella nanceiensis DSM 19126 = JCM 15639	Bacteria	Bacteroidota	Bacteroidia	Bacteroidales	Prevotellaceae	Hoylesella	Hoylesella nanceiensis	Scaffold
GCF_000185145.2_ASM18514v2_genomic.fna.gz	873533	Hoylesella oralis ATCC 33269	Bacteria	Bacteroidota	Bacteroidia	Bacteroidales	Prevotellaceae	Hoylesella	Hoylesella oralis	Scaffold
GCF_000621825.1_ASM62182v1_genomic.fna.gz	1410666	Xylanibacter brevis P6B11	Bacteria	Bacteroidota	Bacteroidia	Bacteroidales	Prevotellaceae	Xylanibacter	Xylanibacter brevis	Scaffold
GCF_028610635.1_ASM2861063v1_genomic.fna.gz	79881	Alkalicoccobacillus gibsonii	Bacteria	Bacillota	Bacilli	Bacillales	Bacillaceae	Alkalicoccobacillus	Alkalicoccobacillus gibsonii	Scaffold
GCF_007830235.1_ASM783023v1_genomic.fna.gz	665099	Cytobacillus oceanisediminis	Bacteria	Bacillota	Bacilli	Bacillales	Bacillaceae	Cytobacillus	Cytobacillus oceanisediminis	Scaffold
GCF_002019635.1_ASM201963v1_genomic.fna.gz	930124	Metabacillus halosaccharovorans	Bacteria	Bacillota	Bacilli	Bacillales	Bacillaceae	Metabacillus	Metabacillus halosaccharovorans	Scaffold
GCF_001436295.1_ASM143629v1_genomic.fna.gz	1423813	Paucilactobacillus vaccinostercus DSM 20634	Bacteria	Bacillota	Bacilli	Lactobacillales	Lactobacillaceae	Paucilactobacillus	Paucilactobacillus vaccinostercus	Scaffold
GCF_002019765.1_ASM201976v1_genomic.fna.gz	290588	Shouchella oshimensis	Bacteria	Bacillota	Bacilli	Bacillales	Bacillaceae	Shouchella	Shouchella oshimensis	Scaffold
GCF_003475105.1_ASM347510v1_genomic.fna.gz	39496	Eubacterium ventriosum	Bacteria	Bacillota	Clostridia	Eubacteriales	Eubacteriaceae	Eubacterium	Eubacterium ventriosum	Scaffold
GCF_011927635.1_ASM1192763v1_genomic.fna.gz	53317	Sphingomonas trueperi	Bacteria	Pseudomonadota	Alphaproteobacteria	Sphingomonadales	Sphingomonadaceae	Sphingomonas	Sphingomonas trueperi	Scaffold
GCF_000381725.1_ASM38172v1_genomic.fna.gz	1278306	Fusobacterium russii ATCC 25533	Bacteria	Fusobacteriota	Fusobacteriia	Fusobacteriales	Fusobacteriaceae	Fusobacterium	Fusobacterium russii	Scaffold
GCF_000424025.1_ASM42402v1_genomic.fna.gz	1280689	Clostridium paraputrificum AGR2156	Bacteria	Bacillota	Clostridia	Eubacteriales	Clostridiaceae	Clostridium	Clostridium paraputrificum	Scaffold
GCF_007993815.1_ASM799381v1_genomic.fna.gz	47920	Acidovorax delafieldii	Bacteria	Pseudomonadota	Betaproteobacteria	Burkholderiales	Comamonadaceae	Acidovorax	Acidovorax delafieldii	Scaffold
GCF_001541345.2_ASM154134v2_genomic.fna.gz	373	Agrobacterium vitis	Bacteria	Pseudomonadota	Alphaproteobacteria	Hyphomicrobiales	Rhizobiaceae	Agrobacterium	Agrobacterium vitis	Scaffold
GCF_001467615.1_ASM146761v1_genomic.fna.gz	448	Legionella erythra	Bacteria	Pseudomonadota	Gammaproteobacteria	Legionellales	Legionellaceae	Legionella	Legionella erythra	Scaffold
GCF_000382065.1_ASM38206v1_genomic.fna.gz	1279018	Stenotrophomonas maltophilia ATCC 19867	Bacteria	Pseudomonadota	Gammaproteobacteria	Lysobacterales	Lysobacteraceae	Stenotrophomonas	Stenotrophomonas hibiscicola	Scaffold
GCF_039534605.1_ASM3953460v1_genomic.fna.gz	256702	Glutamicibacter bergerei	Bacteria	Actinomycetota	Actinomycetes	Micrococcales	Micrococcaceae	Glutamicibacter	Glutamicibacter bergerei	Scaffold
GCF_900107885.1_IMG-taxon_2597490349_annotated_assembly_genomic.fna.gz	71657	Lonsdalea quercina	Bacteria	Pseudomonadota	Gammaproteobacteria	Enterobacterales	Pectobacteriaceae	Lonsdalea	Lonsdalea quercina	Scaffold
GCF_014652975.1_ASM1465297v1_genomic.fna.gz	223184	Kocuria marina	Bacteria	Actinomycetota	Actinomycetes	Micrococcales	Micrococcaceae	Kocuria	Kocuria marina	Scaffold
GCF_000379945.1_ASM37994v1_genomic.fna.gz	1122974	Porphyromonas macacae DSM 20710 = JCM 13914	Bacteria	Bacteroidota	Bacteroidia	Bacteroidales	Porphyromonadaceae	Porphyromonas	Porphyromonas macacae	Scaffold
GCF_000393015.1_Ente_faec_T5_V1_genomic.fna.gz	1169293	Enterococcus faecalis EnGen0336	Bacteria	Bacillota	Bacilli	Lactobacillales	Enterococcaceae	Enterococcus	Enterococcus faecalis	Scaffold
GCF_000378085.1_ASM37808v1_genomic.fna.gz	1122985	Hoylesella loescheii DSM 19665 = JCM 12249 = ATCC 15930	Bacteria	Bacteroidota	Bacteroidia	Bacteroidales	Prevotellaceae	Hoylesella	Hoylesella loescheii	Scaffold
GCF_013179005.1_ASM1317900v1_genomic.fna.gz	2734912	Bradyrhizobium denitrificans	Bacteria	Pseudomonadota	Alphaproteobacteria	Hyphomicrobiales	Nitrobacteraceae	Bradyrhizobium	Bradyrhizobium denitrificans	Scaffold
GCF_000369885.1_Acin_ursi_NIPH_706_V1_genomic.fna.gz	1217716	Acinetobacter ursingii NIPH 706	Bacteria	Pseudomonadota	Gammaproteobacteria	Moraxellales	Moraxellaceae	Acinetobacter	Acinetobacter ursingii	Scaffold
GCF_900102715.1_IMG-taxon_2608642168_annotated_assembly_genomic.fna.gz	1335	Streptococcus equinus	Bacteria	Bacillota	Bacilli	Lactobacillales	Streptococcaceae	Streptococcus	Streptococcus equinus	Scaffold
GCF_000187585.1_ASM18758v1_genomic.fna.gz	888746	Streptococcus peroris ATCC 700780	Bacteria	Bacillota	Bacilli	Lactobacillales	Streptococcaceae	Streptococcus	Streptococcus peroris	Scaffold
GCF_014138435.1_ASM1413843v1_genomic.fna.gz	107400	Methylobacterium fujisawaense	Bacteria	Pseudomonadota	Alphaproteobacteria	Hyphomicrobiales	Methylobacteriaceae	Methylobacterium	Methylobacterium fujisawaense	Scaffold
GCF_002871895.1_ASM287189v1_genomic.fna.gz	33029	Anaerococcus hydrogenalis	Bacteria	Bacillota	Tissierellia	Tissierellales	Peptoniphilaceae	Anaerococcus	Anaerococcus hydrogenalis	Scaffold
GCF_001467975.1_ASM146797v1_genomic.fna.gz	45073	Legionella quinlivanii	Bacteria	Pseudomonadota	Gammaproteobacteria	Legionellales	Legionellaceae	Legionella	Legionella quinlivanii	Scaffold
GCF_001468135.1_ASM146813v1_genomic.fna.gz	45074	Legionella santicrucis	Bacteria	Pseudomonadota	Gammaproteobacteria	Legionellales	Legionellaceae	Legionella	Legionella santicrucis	Scaffold
GCF_000621385.1_ASM62138v1_genomic.fna.gz	1122160	Legionella cherrii DSM 19213	Bacteria	Pseudomonadota	Gammaproteobacteria	Legionellales	Legionellaceae	Legionella	Legionella cherrii	Scaffold
GCF_001735525.1_ASM173552v1_genomic.fna.gz	23	Shewanella colwelliana	Bacteria	Pseudomonadota	Gammaproteobacteria	Alteromonadales	Shewanellaceae	Shewanella	Shewanella colwelliana	Scaffold
GCF_000754805.1_YFB_genomic.fna.gz	349966	Yersinia frederiksenii ATCC 33641	Bacteria	Pseudomonadota	Gammaproteobacteria	Enterobacterales	Yersiniaceae	Yersinia	Yersinia frederiksenii	Scaffold
GCF_004342485.1_ASM434248v1_genomic.fna.gz	304	Roseateles saccharophilus	Bacteria	Pseudomonadota	Betaproteobacteria	Burkholderiales	Sphaerotilaceae	Roseateles	Roseateles saccharophilus	Scaffold
GCF_002861525.1_ASM286152v1_genomic.fna.gz	103621	Actinomyces urogenitalis	Bacteria	Actinomycetota	Actinomycetes	Actinomycetales	Actinomycetaceae	Actinomyces	Actinomyces urogenitalis	Scaffold
GCF_000195635.1_ASM19563v1_genomic.fna.gz	763034	Bacteroides fluxus YIT 12057	Bacteria	Bacteroidota	Bacteroidia	Bacteroidales	Bacteroidaceae	Bacteroides	Bacteroides fluxus	Scaffold
GCF_902832795.1_ASM90283279v1_genomic.fna.gz	488446	Burkholderia latens	Bacteria	Pseudomonadota	Betaproteobacteria	Burkholderiales	Burkholderiaceae	Burkholderia	Burkholderia latens	Scaffold
GCF_039521505.1_ASM3952150v1_genomic.fna.gz	1559	Clostridium tertium	Bacteria	Bacillota	Clostridia	Eubacteriales	Clostridiaceae	Clostridium	Clostridium tertium	Scaffold
GCF_000155955.1_ASM15595v1_genomic.fna.gz	500635	Mitsuokella multacida DSM 20544	Bacteria	Bacillota	Negativicutes	Selenomonadales	Selenomonadaceae	Mitsuokella	Mitsuokella multacida	Scaffold
GCF_007681265.1_ASM768126v1_genomic.fna.gz	665913	Mixta calida	Bacteria	Pseudomonadota	Gammaproteobacteria	Enterobacterales	Erwiniaceae	Mixta	Mixta calida	Scaffold
GCF_025822705.1_ASM2582270v1_genomic.fna.gz	1776	Mycolicibacterium flavescens	Bacteria	Actinomycetota	Actinomycetes	Mycobacteriales	Mycobacteriaceae	Mycolicibacterium	Mycolicibacterium flavescens	Scaffold
GCF_000185505.1_ASM18550v1_genomic.fna.gz	887929	Pseudoramibacter alactolyticus ATCC 23263	Bacteria	Bacillota	Clostridia	Eubacteriales	Eubacteriaceae	Pseudoramibacter	Pseudoramibacter alactolyticus	Scaffold
GCF_000429245.1_ASM42924v1_genomic.fna.gz	1120942	Schaalia georgiae DSM 6843	Bacteria	Actinomycetota	Actinomycetes	Actinomycetales	Actinomycetaceae	Schaalia	Schaalia georgiae	Scaffold
GCF_000296505.1_Acti_turi_ACS-279-V-COL4_V1_genomic.fna.gz	883077	Schaalia turicensis ACS-279-V-Col4	Bacteria	Actinomycetota	Actinomycetes	Actinomycetales	Actinomycetaceae	Schaalia	Schaalia turicensis	Scaffold
GCF_041448735.1_ASM4144873v1_genomic.fna.gz	618	Serratia odorifera	Bacteria	Pseudomonadota	Gammaproteobacteria	Enterobacterales	Yersiniaceae	Serratia	Serratia odorifera	Scaffold
GCF_003634235.1_ASM363423v1_genomic.fna.gz	158877	Yokenella regensburgei	Bacteria	Pseudomonadota	Gammaproteobacteria	Enterobacterales	Enterobacteriaceae	Yokenella	Yokenella regensburgei	Scaffold
GCF_001642055.1_Altal1_genomic.fna.gz	5599	Alternaria alternata	Eukaryota	Ascomycota	Dothideomycetes	Pleosporales	Pleosporaceae	Alternaria	Alternaria alternata	Scaffold
GCF_002847045.1_Aspcand1_genomic.fna.gz	41067	Aspergillus candidus	Eukaryota	Ascomycota	Eurotiomycetes	Eurotiales	Aspergillaceae	Aspergillus	Aspergillus candidus	Scaffold
GCF_000002715.2_ASM271v1_genomic.fna.gz	344612	Aspergillus clavatus NRRL 1	Eukaryota	Ascomycota	Eurotiomycetes	Eurotiales	Aspergillaceae	Aspergillus	Aspergillus clavatus	Scaffold
GCF_001890805.1_Aspgl1_genomic.fna.gz	1160497	Aspergillus glaucus CBS 516.65	Eukaryota	Ascomycota	Eurotiomycetes	Eurotiales	Aspergillaceae	Aspergillus	Aspergillus glaucus	Scaffold
GCF_010724455.1_ASM1072445v1_genomic.fna.gz	293939	Aspergillus lentulus	Eukaryota	Ascomycota	Eurotiomycetes	Eurotiales	Aspergillaceae	Aspergillus	Aspergillus lentulus	Scaffold
GCF_000002855.4_ASM285v2_genomic.fna.gz	5061	Aspergillus niger	Eukaryota	Ascomycota	Eurotiomycetes	Eurotiales	Aspergillaceae	Aspergillus	Aspergillus niger	Scaffold
GCF_001890705.1_Aspsy1_genomic.fna.gz	1036612	Aspergillus sydowii CBS 593.65	Eukaryota	Ascomycota	Eurotiomycetes	Eurotiales	Aspergillaceae	Aspergillus	Aspergillus sydowii	Scaffold
GCF_000149615.1_ASM14961v1_genomic.fna.gz	341663	Aspergillus terreus NIH2624	Eukaryota	Ascomycota	Eurotiomycetes	Eurotiales	Aspergillaceae	Aspergillus	Aspergillus terreus	Scaffold
GCF_001890125.1_Aspve1_genomic.fna.gz	1036611	Aspergillus versicolor CBS 583.65	Eukaryota	Ascomycota	Eurotiomycetes	Eurotiales	Aspergillaceae	Aspergillus	Aspergillus versicolor	Scaffold
GCF_000721785.1_Aureobasidium_pullulans_var._pullulans_EXF-150_assembly_version_1.0_genomic.fna.gz	1043002	Aureobasidium pullulans EXF-150	Eukaryota	Ascomycota	Dothideomycetes	Dothideales	Saccotheciaceae	Aureobasidium	Aureobasidium pullulans	Scaffold
GCF_000280675.1_ASM28067v1_genomic.fna.gz	655819	Beauveria bassiana ARSEF 2860	Eukaryota	Ascomycota	Sordariomycetes	Hypocreales	Cordycipitaceae	Beauveria	Beauveria bassiana	Scaffold
GCF_000003525.1_BD_ER3_V1_genomic.fna.gz	559297	Blastomyces dermatitidis ER-3	Eukaryota	Ascomycota	Eurotiomycetes	Onygenales	Ajellomycetaceae	Blastomyces	Blastomyces dermatitidis	Scaffold
GCF_017655625.1_BP57_genomic.fna.gz	273372	Candida metapsilosis	Eukaryota	Ascomycota	Pichiomycetes	Serinales	Debaryomycetaceae	Candida	Candida metapsilosis	Scaffold
GCF_000006335.3_ASM633v3_genomic.fna.gz	294747	Candida tropicalis MYA-3404	Eukaryota	Ascomycota	Pichiomycetes	Serinales	Debaryomycetaceae	Candida	Candida tropicalis	Scaffold
GCF_003013735.1_Cand_pseudohaemulonii_B12108_genomic.fna.gz	418784	Candidozyma pseudohaemuli	Eukaryota	Ascomycota	Pichiomycetes	Serinales	Metschnikowiaceae	Candidozyma	Candidozyma pseudohaemuli	Scaffold
GCF_000143365.1_ASM14336v1_genomic.fna.gz	306901	Chaetomium globosum CBS 148.51	Eukaryota	Ascomycota	Sordariomycetes	Sordariales	Chaetomiaceae	Chaetomium	Chaetomium globosum	Scaffold
GCF_000149335.2_ASM14933v2_genomic.fna.gz	246410	Coccidioides immitis RS	Eukaryota	Ascomycota	Eurotiomycetes	Onygenales	Onygenaceae	Coccidioides	Coccidioides immitis	Scaffold
GCF_001661405.1_Cybja1_genomic.fna.gz	983966	Cyberlindnera jadinii NRRL Y-1542	Eukaryota	Ascomycota	Saccharomycetes	Phaffomycetales	Phaffomycetaceae	Cyberlindnera	Cyberlindnera jadinii	Scaffold
GCF_000365145.1_Phia_euro_CBS_101466_V1_genomic.fna.gz	1220924	Cyphellophora europaea CBS 101466	Eukaryota	Ascomycota	Eurotiomycetes	Chaetothyriales	Cyphellophoraceae	Cyphellophora	Cyphellophora europaea	Scaffold
GCF_039999085.1_Rhomi1_genomic.fna.gz	1397322	Cystobasidium minutum MCA 4210	Eukaryota	Basidiomycota	Cystobasidiomycetes	Cystobasidiales	Cystobasidiaceae	Cystobasidium	Cystobasidium minutum	Scaffold
GCF_008704595.1_ASM870459v1_genomic.fna.gz	5481	Diutina rugosa	Eukaryota	Ascomycota	Pichiomycetes	Serinales	Debaryomycetaceae	Diutina	Diutina rugosa	Scaffold
GCF_000230625.1_Exop_derm_V1_genomic.fna.gz	858893	Exophiala dermatitidis NIH/UT8656	Eukaryota	Ascomycota	Eurotiomycetes	Chaetothyriales	Herpotrichiellaceae	Exophiala	Exophiala dermatitidis	Scaffold
GCF_000835515.1_Exop_olig_CBS72588_V1_genomic.fna.gz	215243	Exophiala oligosperma	Eukaryota	Ascomycota	Eurotiomycetes	Chaetothyriales	Herpotrichiellaceae	Exophiala	Exophiala oligosperma	Scaffold
GCF_000150115.1_ASM15011v1_genomic.fna.gz	447093	Histoplasma capsulatum G186AR	Eukaryota	Ascomycota	Eurotiomycetes	Onygenales	Ajellomycetaceae	Histoplasma	Histoplasma capsulatum	Scaffold
GCF_001278385.1_MalaPachy_genomic.fna.gz	77020	Malassezia pachydermatis	Eukaryota	Basidiomycota	Malasseziomycetes	Malasseziales	Malasseziaceae	Malassezia	Malassezia pachydermatis	Scaffold
GCF_000149425.1_ASM14942v1_genomic.fna.gz	294746	Meyerozyma guilliermondii ATCC 6260	Eukaryota	Ascomycota	Pichiomycetes	Serinales	Debaryomycetaceae	Meyerozyma	Meyerozyma guilliermondii	Scaffold
GCF_000151145.1_ASM15114v1_genomic.fna.gz	554155	Microsporum canis CBS 113480	Eukaryota	Ascomycota	Eurotiomycetes	Onygenales	Arthrodermataceae	Microsporum	Microsporum canis	Scaffold
GCF_000150975.2_MS_CBS118893_genomic.fna.gz	535722	Nannizzia gypsea CBS 118893	Eukaryota	Ascomycota	Eurotiomycetes	Onygenales	Arthrodermataceae	Nannizzia	Nannizzia gypsea	Scaffold
GCF_000150735.1_Paracocci_br_Pb18_V2_genomic.fna.gz	502780	Paracoccidioides brasiliensis Pb18	Eukaryota	Ascomycota	Eurotiomycetes	Onygenales	Ajellomycetaceae	Paracoccidioides	Paracoccidioides brasiliensis	Scaffold
GCF_001661235.1_Picme2_genomic.fna.gz	763406	Pichia membranifaciens NRRL Y-2026	Eukaryota	Ascomycota	Pichiomycetes	Pichiales	Pichiaceae	Pichia	Pichia membranifaciens	Scaffold
GCF_900007245.1_AQF_AC_PRJEB9495_v1_genomic.fna.gz	28549	Priceomyces carsonii	Eukaryota	Ascomycota	Pichiomycetes	Serinales	Debaryomycetaceae	Priceomyces	Priceomyces carsonii	Scaffold
GCF_041956525.1_Rhipu1_genomic.fna.gz	4840	Rhizomucor pusillus	Eukaryota	Mucoromycota	Mucoromycetes	Mucorales	Lichtheimiaceae	Rhizomucor	Rhizomucor pusillus	Scaffold
GCF_000732125.1_ScApio1.0_genomic.fna.gz	563466	Scedosporium apiospermum	Eukaryota	Ascomycota	Sordariomycetes	Microascales	Microascaceae	Scedosporium	Scedosporium apiospermum	Scaffold
GCF_000143185.2_Schco3_genomic.fna.gz	578458	Schizophyllum commune H4-8	Eukaryota	Basidiomycota	Agaricomycetes	Agaricales	Schizophyllaceae	Schizophyllum	Schizophyllum commune	Scaffold
GCF_000151425.1_ASM15142v1_genomic.fna.gz	559305	Trichophyton rubrum CBS 118892	Eukaryota	Ascomycota	Eurotiomycetes	Onygenales	Arthrodermataceae	Trichophyton	Trichophyton rubrum	Scaffold
GCF_000151505.1_ASM15150v1_genomic.fna.gz	663202	Trichophyton verrucosum HKI 0517	Eukaryota	Ascomycota	Eurotiomycetes	Onygenales	Arthrodermataceae	Trichophyton	Trichophyton verrucosum	Scaffold
GCF_000293215.1_Trichosporon_asahii_1_genomic.fna.gz	1186058	Trichosporon asahii var. asahii CBS 2479	Eukaryota	Basidiomycota	Tremellomycetes	Trichosporonales	Trichosporonaceae	Trichosporon	Trichosporon asahii	Scaffold
GCF_000836295.1_O_gall_CBS43764_genomic.fna.gz	253628	Verruconis gallopava	Eukaryota	Ascomycota	Dothideomycetes	Venturiales	Sympoventuriaceae	Verruconis	Verruconis gallopava	Scaffold
GCF_001661255.1_Wican1_genomic.fna.gz	683960	Wickerhamomyces anomalus NRRL Y-366-8	Eukaryota	Ascomycota	Saccharomycetes	Phaffomycetales	Wickerhamomycetaceae	Wickerhamomyces	Wickerhamomyces anomalus	Scaffold
GCF_003121925.1_ASM312192v1_genomic.fna.gz	472583	Ignatzschineria indica	Bacteria	Pseudomonadota	Gammaproteobacteria	Cardiobacteriales	Ignatzschineriaceae	Ignatzschineria	Ignatzschineria indica	Contig
GCF_001654855.1_Cmy19692_DRAFTv1_genomic.fna.gz	1354337	Proteus myxofaciens ATCC 19692	Bacteria	Pseudomonadota	Gammaproteobacteria	Enterobacterales	Morganellaceae	Proteus	Proteus myxofaciens	Contig
GCF_000819905.1_ASM81990v1_genomic.fna.gz	45670	Salinicoccus roseus	Bacteria	Bacillota	Bacilli	Bacillales	Staphylococcaceae	Salinicoccus	Salinicoccus roseus	Contig
GCF_000497245.1_DSM442V1_genomic.fna.gz	1395513	Sporolactobacillus laevolacticus DSM 442	Bacteria	Bacillota	Bacilli	Bacillales	Sporolactobacillaceae	Sporolactobacillus	Sporolactobacillus laevolacticus	Contig
GCF_017876395.1_ASM1787639v1_genomic.fna.gz	150832	Nesterenkonia lacusekhoensis	Bacteria	Actinomycetota	Actinomycetes	Micrococcales	Micrococcaceae	Nesterenkonia	Nesterenkonia lacusekhoensis	Contig
GCF_000590885.1_MSR-CA7.0_genomic.fna.gz	69222	Erwinia mallotivora	Bacteria	Pseudomonadota	Gammaproteobacteria	Enterobacterales	Erwiniaceae	Erwinia	Erwinia mallotivora	Contig
GCF_016907595.1_ASM1690759v1_genomic.fna.gz	33881	Curtobacterium luteum	Bacteria	Actinomycetota	Actinomycetes	Micrococcales	Microbacteriaceae	Curtobacterium	Curtobacterium luteum	Contig
GCF_001591745.1_ASM159174v1_genomic.fna.gz	1348632	Lactococcus plantarum NBRC 100936	Bacteria	Bacillota	Bacilli	Lactobacillales	Streptococcaceae	Lactococcus	Lactococcus plantarum	Contig
GCF_001544195.1_ASM154419v1_genomic.fna.gz	1223494	Tetragenococcus solitarius NBRC 100494	Bacteria	Bacillota	Bacilli	Lactobacillales	Enterococcaceae	Tetragenococcus	Tetragenococcus solitarius	Contig
GCF_002200855.1_ASM220085v1_genomic.fna.gz	1211035	Ureibacillus massiliensis 4400831 = CIP 108448 = CCUG 49529	Bacteria	Bacillota	Bacilli	Bacillales	Caryophanaceae	Ureibacillus	Ureibacillus massiliensis	Contig
GCF_963580325.1_LMG_30235_genomic.fna.gz	1631	Fructobacillus fructosus	Bacteria	Bacillota	Bacilli	Lactobacillales	Lactobacillaceae	Fructobacillus	Fructobacillus fructosus	Contig
GCF_014197205.1_ASM1419720v1_genomic.fna.gz	1365628	Canibacter oris	Bacteria	Actinomycetota	Actinomycetes	Micrococcales	Microbacteriaceae	Canibacter	Canibacter oris	Contig
GCF_947254785.1_SRR17635686_bin.7_metaWRAP_v1.3_MAG_genomic.fna.gz	40543	Sneathia sanguinegens	Bacteria	Fusobacteriota	Fusobacteriia	Fusobacteriales	Leptotrichiaceae	Sneathia	Sneathia sanguinegens	Contig
GCF_039541555.1_ASM3954155v1_genomic.fna.gz	506594	Brevibacterium pityocampae	Bacteria	Actinomycetota	Actinomycetes	Micrococcales	Brevibacteriaceae	Brevibacterium	Brevibacterium pityocampae	Contig
GCF_914271545.1_LMG_21510_genomic.fna.gz	195930	Cupriavidus respiraculi	Bacteria	Pseudomonadota	Betaproteobacteria	Burkholderiales	Burkholderiaceae	Cupriavidus	Cupriavidus respiraculi	Contig
GCF_900453305.1_48853_D02_genomic.fna.gz	34059	Moraxella atlantae	Bacteria	Pseudomonadota	Gammaproteobacteria	Moraxellales	Moraxellaceae	Moraxella	Moraxella atlantae	Contig
GCF_000702785.1_ASM70278v1_genomic.fna.gz	1408468	Mycoplasmopsis primatum ATCC 25948	Bacteria	Mycoplasmatota	na	Mycoplasmoidales	Metamycoplasmataceae	Mycoplasmopsis	Mycoplasmopsis primatum	Contig
GCF_017874285.1_ASM1787428v1_genomic.fna.gz	1159213	Peptostreptococcus canis	Bacteria	Bacillota	Clostridia	Peptostreptococcales	Peptostreptococcaceae	Peptostreptococcus	Peptostreptococcus canis	Contig
GCF_000336915.1_ASM33691v1_genomic.fna.gz	1227455	Halococcus saccharolyticus DSM 5350	Archaea	Methanobacteriota	Halobacteria	Halobacteriales	Halococcaceae	Halococcus	Halococcus saccharolyticus	Contig
GCF_000262245.1_ASM26224v1_genomic.fna.gz	1095749	Pasteurella bettyae CCUG 2042	Bacteria	Pseudomonadota	Gammaproteobacteria	Pasteurellales	Pasteurellaceae	Pasteurella	Pasteurella bettyae	Contig
GCF_900460625.1_49642_E01_genomic.fna.gz	722	Actinobacillus seminis	Bacteria	Pseudomonadota	Gammaproteobacteria	Pasteurellales	Pasteurellaceae	Actinobacillus	Actinobacillus seminis	Contig
GCF_016907735.1_ASM1690773v1_genomic.fna.gz	170994	Brevibacterium paucivorans	Bacteria	Actinomycetota	Actinomycetes	Micrococcales	Brevibacteriaceae	Brevibacterium	Brevibacterium paucivorans	Contig
GCF_000315235.1_ASM31523v1_genomic.fna.gz	1212764	Paenibacillus popilliae ATCC 14706	Bacteria	Bacillota	Bacilli	Bacillales	Paenibacillaceae	Paenibacillus	Paenibacillus popilliae	Contig
GCF_001894765.1_ASM189476v1_genomic.fna.gz	1219012	Rhodococcoides corynebacterioides NBRC 14404	Bacteria	Actinomycetota	Actinomycetes	Mycobacteriales	Nocardiaceae	Rhodococcoides	Rhodococcoides corynebacterioides	Contig
GCF_014190775.1_ASM1419077v1_genomic.fna.gz	144185	Leifsonia aquatica	Bacteria	Actinomycetota	Actinomycetes	Micrococcales	Microbacteriaceae	Leifsonia	Leifsonia aquatica	Contig
GCF_900445265.1_51765_E01_genomic.fna.gz	54007	Anaerococcus octavius	Bacteria	Bacillota	Tissierellia	Tissierellales	Peptoniphilaceae	Anaerococcus	Anaerococcus octavius	Contig
GCF_040545475.1_ASM4054547v1_genomic.fna.gz	411570	Peptoniphilus olsenii	Bacteria	Bacillota	Tissierellia	Tissierellales	Peptoniphilaceae	Peptoniphilus	Peptoniphilus olsenii	Contig
GCF_900185755.1_NDB4MOL1_Assembly_1_genomic.fna.gz	119219	Cupriavidus metallidurans	Bacteria	Pseudomonadota	Betaproteobacteria	Burkholderiales	Burkholderiaceae	Cupriavidus	Cupriavidus metallidurans	Contig
GCF_007572485.1_ASM757248v1_genomic.fna.gz	151783	Cupriavidus campinensis	Bacteria	Pseudomonadota	Betaproteobacteria	Burkholderiales	Burkholderiaceae	Cupriavidus	Cupriavidus campinensis	Contig
GCF_001570785.1_ASM157078v1_genomic.fna.gz	1349750	Dermabacter hominis NBRC 106157	Bacteria	Actinomycetota	Actinomycetes	Micrococcales	Dermabacteraceae	Dermabacter	Dermabacter hominis	Contig
GCF_030815255.1_ASM3081525v1_genomic.fna.gz	1536	Hathewaya limosa	Bacteria	Bacillota	Clostridia	Eubacteriales	Clostridiaceae	Hathewaya	Hathewaya limosa	Contig
GCF_001598375.1_ASM159837v1_genomic.fna.gz	1219042	Novosphingobium capsulatum NBRC 12533	Bacteria	Pseudomonadota	Alphaproteobacteria	Sphingomonadales	Sphingomonadaceae	Novosphingobium	Novosphingobium capsulatum	Contig
GCF_900460215.1_45137_G01_genomic.fna.gz	13276	Suttonella indologenes	Bacteria	Pseudomonadota	Gammaproteobacteria	Cardiobacteriales	Cardiobacteriaceae	Suttonella	Suttonella indologenes	Contig
GCF_016907775.1_ASM1690777v1_genomic.fna.gz	156979	Pseudoglutamicibacter cumminsii	Bacteria	Actinomycetota	Actinomycetes	Micrococcales	Micrococcaceae	Pseudoglutamicibacter	Pseudoglutamicibacter cumminsii	Contig
GCF_000178095.1_ASM17809v1_genomic.fna.gz	596329	Peptostreptococcus anaerobius 653-L	Bacteria	Bacillota	Clostridia	Peptostreptococcales	Peptostreptococcaceae	Peptostreptococcus	Peptostreptococcus anaerobius	Contig
GCF_900453175.1_51108_C01_genomic.fna.gz	34060	Moraxella caviae	Bacteria	Pseudomonadota	Gammaproteobacteria	Moraxellales	Moraxellaceae	Moraxella	Moraxella caviae	Contig
GCF_001083805.1_ASM108380v1_genomic.fna.gz	171439	Photorhabdus luminescens subsp. luminescens	Bacteria	Pseudomonadota	Gammaproteobacteria	Enterobacterales	Morganellaceae	Photorhabdus	Photorhabdus luminescens	Contig
GCF_000526915.1_ASM52691v1_genomic.fna.gz	1408452	Mycobacterium genavense ATCC 51234	Bacteria	Actinomycetota	Actinomycetes	Mycobacteriales	Mycobacteriaceae	Mycobacterium	Mycobacterium genavense	Contig
GCF_001483145.1_ASM148314v1_genomic.fna.gz	172045	Elizabethkingia miricola	Bacteria	Bacteroidota	Flavobacteriia	Flavobacteriales	Weeksellaceae	Elizabethkingia	Elizabethkingia miricola	Contig
GCF_900454715.1_52700_C01_genomic.fna.gz	33031	Peptoniphilus lacrimalis	Bacteria	Bacillota	Tissierellia	Tissierellales	Peptoniphilaceae	Peptoniphilus	Peptoniphilus lacrimalis	Contig
GCF_900460295.1_51108_A01_genomic.fna.gz	28172	Vibrio metschnikovii	Bacteria	Pseudomonadota	Gammaproteobacteria	Vibrionales	Vibrionaceae	Vibrio	Vibrio metschnikovii	Contig
GCF_900459315.1_49642_A01_genomic.fna.gz	1323	Faecalicoccus pleomorphus	Bacteria	Bacillota	Erysipelotrichia	Erysipelotrichales	Erysipelotrichaceae	Faecalicoccus	Faecalicoccus pleomorphus	Contig
GCF_900446125.1_57572_C01_genomic.fna.gz	29460	Brucella neotomae	Bacteria	Pseudomonadota	Alphaproteobacteria	Hyphomicrobiales	Brucellaceae	Brucella	Brucella neotomae	Contig
GCF_001262605.1_ASM126260v1_genomic.fna.gz	398512	Pseudobacteroides cellulosolvens ATCC 35603 = DSM 2933	Bacteria	Bacillota	Clostridia	Eubacteriales	Oscillospiraceae	Pseudobacteroides	Pseudobacteroides cellulosolvens	Contig
GCF_900460255.1_34500_B01_genomic.fna.gz	675	Vibrio cincinnatiensis	Bacteria	Pseudomonadota	Gammaproteobacteria	Vibrionales	Vibrionaceae	Vibrio	Vibrio cincinnatiensis	Contig
GCF_016791605.1_ASM1679160v1_genomic.fna.gz	1258	Peptoniphilus asaccharolyticus	Bacteria	Bacillota	Tissierellia	Tissierellales	Peptoniphilaceae	Peptoniphilus	Peptoniphilus asaccharolyticus	Contig
GCF_902859685.1_LMG_1873_genomic.fna.gz	72556	Achromobacter piechaudii	Bacteria	Pseudomonadota	Betaproteobacteria	Burkholderiales	Alcaligenaceae	Achromobacter	Achromobacter piechaudii	Contig
GCF_014205175.1_ASM1420517v1_genomic.fna.gz	993416	Micrococcus cohnii	Bacteria	Actinomycetota	Actinomycetes	Micrococcales	Micrococcaceae	Micrococcus	Micrococcus cohnii	Contig
GCF_017876595.1_ASM1787659v1_genomic.fna.gz	52699	Aeromicrobium fastidiosum	Bacteria	Actinomycetota	Actinomycetes	Propionibacteriales	Nocardioidaceae	Aeromicrobium	Aeromicrobium fastidiosum	Contig
GCF_009192735.1_ASM919273v1_genomic.fna.gz	169960	Arthrobacter gandavensis	Bacteria	Actinomycetota	Actinomycetes	Micrococcales	Micrococcaceae	Arthrobacter	Arthrobacter gandavensis	Contig
GCF_014204815.1_ASM1420481v1_genomic.fna.gz	384602	Micrococcus flavus	Bacteria	Actinomycetota	Actinomycetes	Micrococcales	Micrococcaceae	Micrococcus	Micrococcus flavus	Contig
GCF_000169255.2_ASM16925v2_genomic.fna.gz	411467	Pseudoflavonifractor capillosus ATCC 29799	Bacteria	Bacillota	Clostridia	Eubacteriales	Oscillospiraceae	Pseudoflavonifractor	Pseudoflavonifractor capillosus	Contig
GCF_900450765.1_42650_B02_genomic.fna.gz	858	Fusobacterium necrogenes	Bacteria	Fusobacteriota	Fusobacteriia	Fusobacteriales	Fusobacteriaceae	Fusobacterium	Fusobacterium necrogenes	Contig
GCF_001544295.1_ASM154429v1_genomic.fna.gz	1218092	Enterococcus pseudoavium NBRC 100491	Bacteria	Bacillota	Bacilli	Lactobacillales	Enterococcaceae	Enterococcus	Enterococcus pseudoavium	Contig
GCF_014204735.1_ASM1420473v1_genomic.fna.gz	2052	Mobiluncus mulieris	Bacteria	Actinomycetota	Actinomycetes	Actinomycetales	Actinomycetaceae	Mobiluncus	Mobiluncus mulieris	Contig
GCF_000741205.1_Bifgalcum_genomic.fna.gz	561180	Bifidobacterium gallicum DSM 20093 = LMG 11596	Bacteria	Actinomycetota	Actinomycetes	Bifidobacteriales	Bifidobacteriaceae	Bifidobacterium	Bifidobacterium gallicum	Contig
GCF_002797975.1_ASM279797v1_genomic.fna.gz	1286362	[Clostridium] celerecrescens 18A	Bacteria	Bacillota	Clostridia	Lachnospirales	Lachnospiraceae	Lacrimispora	Lacrimispora celerecrescens	Contig
GCF_012396315.1_ASM1239631v1_genomic.fna.gz	57171	Corynebacterium mucifaciens	Bacteria	Actinomycetota	Actinomycetes	Mycobacteriales	Corynebacteriaceae	Corynebacterium	Corynebacterium mucifaciens	Contig
GCF_900451005.1_59123_A01_genomic.fna.gz	215	Helicobacter fennelliae	Bacteria	Campylobacterota	Epsilonproteobacteria	Campylobacterales	Helicobacteraceae	Helicobacter	Helicobacter fennelliae	Contig
GCF_900444995.1_50256_F01_genomic.fna.gz	1658	Actinomyces bovis	Bacteria	Actinomycetota	Actinomycetes	Actinomycetales	Actinomycetaceae	Actinomyces	Actinomyces bovis	Contig
GCF_000739935.1_ASM73993v1_genomic.fna.gz	1368415	Agrobacterium rubi TR3 = NBRC 13261	Bacteria	Pseudomonadota	Alphaproteobacteria	Hyphomicrobiales	Rhizobiaceae	Agrobacterium	Agrobacterium rubi	Contig
GCF_000175375.1_ASM17537v1_genomic.fna.gz	553207	Corynebacterium matruchotii ATCC 14266	Bacteria	Actinomycetota	Actinomycetes	Mycobacteriales	Corynebacteriaceae	Corynebacterium	Corynebacterium matruchotii	Contig
GCF_004121315.1_ASM412131v1_genomic.fna.gz	1713	Oerskovia turbata	Bacteria	Actinomycetota	Actinomycetes	Micrococcales	Cellulomonadaceae	Oerskovia	Oerskovia turbata	Contig
GCF_900453395.1_53750_B01_genomic.fna.gz	1789	Mycobacterium xenopi	Bacteria	Actinomycetota	Actinomycetes	Mycobacteriales	Mycobacteriaceae	Mycobacterium	Mycobacterium xenopi	Contig
GCF_045062685.1_ASM4506268v1_genomic.fna.gz	1107316	Neisseria oralis	Bacteria	Pseudomonadota	Betaproteobacteria	Neisseriales	Neisseriaceae	Neisseria	Neisseria oralis	Contig
GCF_000525775.1_MtimATCC33093v1.0_genomic.fna.gz	1401079	Mogibacterium timidum ATCC 33093	Bacteria	Bacillota	Clostridia	Peptostreptococcales	Anaerovoracaceae	Mogibacterium	Mogibacterium timidum	Contig
GCF_900454665.1_51765_G01_genomic.fna.gz	33030	Peptoniphilus indolicus	Bacteria	Bacillota	Tissierellia	Tissierellales	Peptoniphilaceae	Peptoniphilus	Peptoniphilus indolicus	Contig
GCF_002290485.1_ASM229048v1_genomic.fna.gz	621	Shigella boydii	Bacteria	Pseudomonadota	Gammaproteobacteria	Enterobacterales	Enterobacteriaceae	Shigella	Shigella boydii	Contig
GCF_017873185.1_ASM1787318v1_genomic.fna.gz	1540	Metaclostridioides mangenotii	Bacteria	Bacillota	Clostridia	Peptostreptococcales	Peptostreptococcaceae	Metaclostridioides	Metaclostridioides mangenotii	Contig
GCF_000420405.1_ASM42040v1_genomic.fna.gz	1120945	Winkia neuii subsp. neuii DSM 8576	Bacteria	Actinomycetota	Actinomycetes	Actinomycetales	Actinomycetaceae	Winkia	Winkia neuii	Contig
GCF_000814735.1_ASM81473v1_genomic.fna.gz	1614	Fructilactobacillus fructivorans	Bacteria	Bacillota	Bacilli	Lactobacillales	Lactobacillaceae	Fructilactobacillus	Fructilactobacillus fructivorans	Contig
GCF_016908115.1_ASM1690811v1_genomic.fna.gz	411567	Peptoniphilus gorbachii	Bacteria	Bacillota	Tissierellia	Tissierellales	Peptoniphilaceae	Peptoniphilus	Peptoniphilus gorbachii	Contig
GCF_000687555.1_ASM68755v1_genomic.fna.gz	1410651	[Clostridium] aerotolerans DSM 5434	Bacteria	Bacillota	Clostridia	Lachnospirales	Lachnospiraceae	Lacrimispora	Lacrimispora aerotolerans	Contig
GCF_000526995.1_ASM52699v1_genomic.fna.gz	1304881	Lacrimispora indolis DSM 755	Bacteria	Bacillota	Clostridia	Lachnospirales	Lachnospiraceae	Lacrimispora	Lacrimispora indolis	Contig
GCF_900461315.1_49699_G01_genomic.fna.gz	29370	Lacrimispora sphenoides	Bacteria	Bacillota	Clostridia	Lachnospirales	Lachnospiraceae	Lacrimispora	Lacrimispora sphenoides	Contig
GCF_001591625.1_ASM159162v1_genomic.fna.gz	1348628	Metabacillus fastidiosus NBRC 101226	Bacteria	Bacillota	Bacilli	Bacillales	Bacillaceae	Metabacillus	Metabacillus fastidiosus	Contig
GCF_003703885.1_ASM370388v1_genomic.fna.gz	1598	Limosilactobacillus reuteri	Bacteria	Bacillota	Bacilli	Lactobacillales	Lactobacillaceae	Limosilactobacillus	Limosilactobacillus reuteri	Contig
GCF_042849935.1_ASM4284993v1_genomic.fna.gz	358742	Enterocloster aldenensis	Bacteria	Bacillota	Clostridia	Lachnospirales	Lachnospiraceae	Enterocloster	Enterocloster aldenensis	Contig
GCF_033842725.1_ASM3384272v1_genomic.fna.gz	59803	Sphingomonas echinoides	Bacteria	Pseudomonadota	Alphaproteobacteria	Sphingomonadales	Sphingomonadaceae	Sphingomonas	Sphingomonas echinoides	Contig
GCF_900163825.1_ASM90016382v1_genomic.fna.gz	1273	Micrococcus lylae	Bacteria	Actinomycetota	Actinomycetes	Micrococcales	Micrococcaceae	Micrococcus	Micrococcus lylae	Contig
GCF_900445015.1_55147_H01_genomic.fna.gz	723	Actinobacillus ureae	Bacteria	Pseudomonadota	Gammaproteobacteria	Pasteurellales	Pasteurellaceae	Actinobacillus	Actinobacillus ureae	Contig
GCF_002217655.1_ASM221765v1_genomic.fna.gz	33938	Geobacillus thermocatenulatus	Bacteria	Bacillota	Bacilli	Bacillales	Anoxybacillaceae	Geobacillus	Geobacillus thermocatenulatus	Contig
GCF_002086545.1_ASM208654v1_genomic.fna.gz	1265310	Mycobacterium asiaticum DSM 44297	Bacteria	Actinomycetota	Actinomycetes	Mycobacteriales	Mycobacteriaceae	Mycobacterium	Mycobacterium asiaticum	Contig
GCF_902386985.1_UHGG_MGYG-HGUT-02423_genomic.fna.gz	472695	Pantoea septica	Bacteria	Pseudomonadota	Gammaproteobacteria	Enterobacterales	Erwiniaceae	Pantoea	Pantoea septica	Contig
GCF_900445945.1_52067_A01_genomic.fna.gz	123899	Bordetella trematum	Bacteria	Pseudomonadota	Betaproteobacteria	Burkholderiales	Alcaligenaceae	Bordetella	Bordetella trematum	Contig
GCF_900446755.1_48290_G02_genomic.fna.gz	2748	Carnobacterium divergens	Bacteria	Bacillota	Bacilli	Lactobacillales	Carnobacteriaceae	Carnobacterium	Carnobacterium divergens	Contig
GCF_900445495.1_52683_B04_genomic.fna.gz	46503	Parabacteroides merdae	Bacteria	Bacteroidota	Bacteroidia	Bacteroidales	Tannerellaceae	Parabacteroides	Parabacteroides merdae	Contig
GCF_002101775.1_ASM210177v1_genomic.fna.gz	1782	Mycolicibacter nonchromogenicus	Bacteria	Actinomycetota	Actinomycetes	Mycobacteriales	Mycobacteriaceae	Mycolicibacter	Mycolicibacter nonchromogenicus	Contig
GCF_000177355.1_ASM17735v1_genomic.fna.gz	679191	Prevotella amnii CRIS 21A-A	Bacteria	Bacteroidota	Bacteroidia	Bacteroidales	Prevotellaceae	Prevotella	Prevotella amnii	Contig
GCF_001552415.1_ASM155241v1_genomic.fna.gz	1223513	Corynebacterium xerosis NBRC 16721 = ATCC 373	Bacteria	Actinomycetota	Actinomycetes	Mycobacteriales	Corynebacteriaceae	Corynebacterium	Corynebacterium xerosis	Contig
GCF_003570725.1_ASM357072v1_genomic.fna.gz	228899	Peribacillus asahii	Bacteria	Bacillota	Bacilli	Bacillales	Bacillaceae	Peribacillus	Peribacillus asahii	Contig
GCF_900453245.1_48269_E01_genomic.fna.gz	477	Moraxella lacunata	Bacteria	Pseudomonadota	Gammaproteobacteria	Moraxellales	Moraxellaceae	Moraxella	Moraxella lacunata	Contig
GCF_900497595.1_PRJEB27760_genomic.fna.gz	164	Treponema pectinovorum	Bacteria	Spirochaetota	Spirochaetia	Spirochaetales	Treponemataceae	Treponema	Treponema pectinovorum	Contig
GCF_002891025.1_ASM289102v1_genomic.fna.gz	33945	Enterococcus avium	Bacteria	Bacillota	Bacilli	Lactobacillales	Enterococcaceae	Enterococcus	Enterococcus avium	Contig
GCF_002835735.1_ASM283573v1_genomic.fna.gz	549687	Cytobacillus horneckiae	Bacteria	Bacillota	Bacilli	Bacillales	Bacillaceae	Cytobacillus	Cytobacillus horneckiae	Contig
GCF_004025845.1_ASM402584v1_genomic.fna.gz	1210046	Janibacter hoylei PVAS-1	Bacteria	Actinomycetota	Actinomycetes	Micrococcales	Intrasporangiaceae	Janibacter	Janibacter hoylei	Contig
GCF_900454225.1_34576_H01_genomic.fna.gz	94625	Brucella intermedia	Bacteria	Pseudomonadota	Alphaproteobacteria	Hyphomicrobiales	Brucellaceae	Brucella	Brucella intermedia	Contig
GCF_900129365.1_IMG-taxon_2695420941_annotated_assembly_genomic.fna.gz	1533	Clostridium fallax	Bacteria	Bacillota	Clostridia	Eubacteriales	Clostridiaceae	Clostridium	Clostridium fallax	Contig
GCF_002243135.1_ASM224313v1_genomic.fna.gz	1260	Finegoldia magna	Bacteria	Bacillota	Tissierellia	Tissierellales	Peptoniphilaceae	Finegoldia	Finegoldia magna	Contig
GCF_006539885.1_ASM653988v1_genomic.fna.gz	1272	Kocuria varians	Bacteria	Actinomycetota	Actinomycetes	Micrococcales	Micrococcaceae	Kocuria	Kocuria varians	Contig
GCF_001999465.1_ASM199946v1_genomic.fna.gz	255247	Fictibacillus arsenicus	Bacteria	Bacillota	Bacilli	Bacillales	Bacillaceae	Fictibacillus	Fictibacillus arsenicus	Contig
GCF_900458255.1_44343_D01_genomic.fna.gz	29382	Staphylococcus cohnii	Bacteria	Bacillota	Bacilli	Bacillales	Staphylococcaceae	Staphylococcus	Staphylococcus cohnii	Contig
GCF_003858455.1_ASM385845v1_genomic.fna.gz	100469	Schaalia canis	Bacteria	Actinomycetota	Actinomycetes	Actinomycetales	Actinomycetaceae	Schaalia	Schaalia canis	Contig
GCF_900455935.1_50624_C01_genomic.fna.gz	207340	Roseomonas mucosa	Bacteria	Pseudomonadota	Alphaproteobacteria	Acetobacterales	Roseomonadaceae	Roseomonas	Roseomonas mucosa	Contig
GCF_008692995.1_ASM869299v1_genomic.fna.gz	1379	Gemella haemolysans	Bacteria	Bacillota	Bacilli	Bacillales	Gemellaceae	Gemella	Gemella haemolysans	Contig
GCF_001866515.1_GFC_26_genomic.fna.gz	47229	Massilia timonae	Bacteria	Pseudomonadota	Betaproteobacteria	Burkholderiales	Oxalobacteraceae	Massilia	Massilia timonae	Contig
GCF_002102395.1_ASM210239v1_genomic.fna.gz	1798	Mycolicibacillus trivialis	Bacteria	Actinomycetota	Actinomycetes	Mycobacteriales	Mycobacteriaceae	Mycolicibacillus	Mycolicibacillus trivialis	Contig
GCF_004000905.1_ASM400090v1_genomic.fna.gz	1349778	Paenibacillus humicus NBRC 102415	Bacteria	Bacillota	Bacilli	Bacillales	Paenibacillaceae	Paenibacillus	Paenibacillus humicus	Contig
GCF_900460175.1_50592_A01_genomic.fna.gz	466	Legionella maceachernii	Bacteria	Pseudomonadota	Gammaproteobacteria	Legionellales	Legionellaceae	Legionella	Legionella maceachernii	Contig
GCF_000246945.1_ASM24694v2_genomic.fna.gz	1008457	Myroides injenensis M09-0166	Bacteria	Bacteroidota	Flavobacteriia	Flavobacteriales	Flavobacteriaceae	Myroides	Myroides injenensis	Contig
GCF_904846425.1_ASM90484642v1_genomic.fna.gz	29432	Psychrobacter phenylpyruvicus	Bacteria	Pseudomonadota	Gammaproteobacteria	Moraxellales	Moraxellaceae	Psychrobacter	Psychrobacter phenylpyruvicus	Contig
GCF_002252325.1_ASM225232v1_genomic.fna.gz	400946	Wohlfahrtiimonas chitiniclastica	Bacteria	Pseudomonadota	Gammaproteobacteria	Cardiobacteriales	Ignatzschineriaceae	Wohlfahrtiimonas	Wohlfahrtiimonas chitiniclastica	Contig
GCF_018332875.1_ASM1833287v1_genomic.fna.gz	38875	Heyndrickxia oleronia	Bacteria	Bacillota	Bacilli	Bacillales	Bacillaceae	Heyndrickxia	Heyndrickxia oleronia	Contig
GCF_040545455.1_ASM4054545v1_genomic.fna.gz	358743	Enterocloster citroniae	Bacteria	Bacillota	Clostridia	Lachnospirales	Lachnospiraceae	Enterocloster	Enterocloster citroniae	Contig
GCF_031456315.1_ASM3145631v1_genomic.fna.gz	33917	Microbacterium barkeri	Bacteria	Actinomycetota	Actinomycetes	Micrococcales	Microbacteriaceae	Microbacterium	Microbacterium barkeri	Contig
GCF_017873235.1_ASM1787323v1_genomic.fna.gz	39489	Clostridium moniliforme	Bacteria	Bacillota	Clostridia	Eubacteriales	Clostridiaceae	Clostridium	Clostridium moniliforme	Contig
GCF_000758765.1_04_NF40_HMP1630v01_genomic.fna.gz	1284686	Anaerococcus lactolyticus S7-1-13	Bacteria	Bacillota	Tissierellia	Tissierellales	Peptoniphilaceae	Anaerococcus	Anaerococcus lactolyticus	Contig
GCF_019957155.1_ASM1995715v1_genomic.fna.gz	411577	Anaerococcus murdochii	Bacteria	Bacillota	Tissierellia	Tissierellales	Peptoniphilaceae	Anaerococcus	Anaerococcus murdochii	Contig
GCF_000500045.1_AB6.5.1_genomic.fna.gz	1417230	Borrelia persica No12	Bacteria	Spirochaetota	Spirochaetia	Spirochaetales	Borreliaceae	Borrelia	Borrelia persica	Contig
GCF_002116635.1_ASM211663v1_genomic.fna.gz	1787	Mycobacterium szulgai	Bacteria	Actinomycetota	Actinomycetes	Mycobacteriales	Mycobacteriaceae	Mycobacterium	Mycobacterium szulgai	Contig
GCF_002940045.1_ASM294004v1_genomic.fna.gz	56457	Xanthomonas pisi	Bacteria	Pseudomonadota	Gammaproteobacteria	Lysobacterales	Lysobacteraceae	Xanthomonas	Xanthomonas pisi	Contig
GCF_900116905.1_IMG-taxon_2617270780_annotated_assembly_genomic.fna.gz	574650	Micrococcus terreus	Bacteria	Actinomycetota	Actinomycetes	Micrococcales	Micrococcaceae	Micrococcus	Micrococcus terreus	Contig
GCF_039532055.1_ASM3953205v1_genomic.fna.gz	664639	Kocuria salsicia	Bacteria	Actinomycetota	Actinomycetes	Micrococcales	Micrococcaceae	Kocuria	Kocuria salsicia	Contig
GCF_003932295.1_ASM393229v1_genomic.fna.gz	36808	Corynebacterium bovis	Bacteria	Actinomycetota	Actinomycetes	Mycobacteriales	Corynebacteriaceae	Corynebacterium	Corynebacterium bovis	Contig
GCF_000688415.1_ASM68841v1_genomic.fna.gz	1121368	Corynebacterium pseudodiphtheriticum DSM 44287	Bacteria	Actinomycetota	Actinomycetes	Mycobacteriales	Corynebacteriaceae	Corynebacterium	Corynebacterium pseudodiphtheriticum	Contig
GCF_904830995.1_G1452_genomic.fna.gz	74316	Brevundimonas aurantiaca	Bacteria	Pseudomonadota	Alphaproteobacteria	Caulobacterales	Caulobacteraceae	Brevundimonas	Brevundimonas aurantiaca	Contig
GCF_002101595.1_ASM210159v1_genomic.fna.gz	28045	Mycobacterium celatum	Bacteria	Actinomycetota	Actinomycetes	Mycobacteriales	Mycobacteriaceae	Mycobacterium	Mycobacterium celatum	Contig
GCF_042647725.1_ASM4264772v1_genomic.fna.gz	262208	Kocuria carniphila	Bacteria	Actinomycetota	Actinomycetes	Micrococcales	Micrococcaceae	Kocuria	Kocuria carniphila	Contig
GCF_900458665.1_50305_H01_genomic.fna.gz	1276936	Staphylococcus petrasii	Bacteria	Bacillota	Bacilli	Bacillales	Staphylococcaceae	Staphylococcus	Staphylococcus petrasii	Contig
GCF_000169535.1_ASM16953v1_genomic.fna.gz	626095	Ureaplasma urealyticum serovar 8 str. ATCC 27618	Bacteria	Mycoplasmatota	na	Mycoplasmoidales	Mycoplasmoidaceae	Ureaplasma	Ureaplasma urealyticum	Contig
GCF_000384655.1_ASM38465v1_genomic.fna.gz	1267004	Brachyspira innocens ATCC 29796	Bacteria	Spirochaetota	Spirochaetia	Brachyspirales	Brachyspiraceae	Brachyspira	Brachyspira innocens	Contig
GCF_003053085.1_ASM305308v1_genomic.fna.gz	1587	Lactobacillus helveticus	Bacteria	Bacillota	Bacilli	Lactobacillales	Lactobacillaceae	Lactobacillus	Lactobacillus helveticus	Contig
GCF_900444805.1_58932_B01_genomic.fna.gz	471	Acinetobacter calcoaceticus	Bacteria	Pseudomonadota	Gammaproteobacteria	Moraxellales	Moraxellaceae	Acinetobacter	Acinetobacter calcoaceticus	Contig
GCF_000420505.1_ASM42050v1_genomic.fna.gz	1120979	Alloscardovia omnicolens DSM 21503	Bacteria	Actinomycetota	Actinomycetes	Bifidobacteriales	Bifidobacteriaceae	Alloscardovia	Alloscardovia omnicolens	Contig
GCF_900105345.1_IMG-taxon_2639762519_annotated_assembly_genomic.fna.gz	156980	Arthrobacter woluwensis	Bacteria	Actinomycetota	Actinomycetes	Micrococcales	Micrococcaceae	Arthrobacter	Arthrobacter woluwensis	Contig
GCF_900453895.1_42925_E01_genomic.fna.gz	495	Neisseria elongata	Bacteria	Pseudomonadota	Betaproteobacteria	Neisseriales	Neisseriaceae	Neisseria	Neisseria elongata	Contig
GCF_947090115.1_SRR11749280_bin.7_metaWRAP_v1.3_MAG_genomic.fna.gz	187328	Veillonella montpellierensis	Bacteria	Bacillota	Negativicutes	Veillonellales	Veillonellaceae	Veillonella	Veillonella montpellierensis	Contig
GCF_900460335.1_52121_G01_genomic.fna.gz	43131	Tissierella praeacuta	Bacteria	Bacillota	Tissierellia	Tissierellales	Tissierellaceae	Tissierella	Tissierella praeacuta	Contig
GCF_016907795.1_ASM1690779v1_genomic.fna.gz	71999	Kocuria palustris	Bacteria	Actinomycetota	Actinomycetes	Micrococcales	Micrococcaceae	Kocuria	Kocuria palustris	Contig
GCF_024701915.1_ASM2470191v1_genomic.fna.gz	28039	Lactobacillus leichmannii	Bacteria	Bacillota	Bacilli	Lactobacillales	Lactobacillaceae	Lactobacillus	Lactobacillus leichmannii	Contig
GCF_900111805.1_IMG-taxon_2693429870_annotated_assembly_genomic.fna.gz	293050	Rhodococcoides kroppenstedtii	Bacteria	Actinomycetota	Actinomycetes	Mycobacteriales	Nocardiaceae	Rhodococcoides	Rhodococcoides kroppenstedtii	Contig
GCF_000269565.1_PB_Copr_sp_D6_V1_genomic.fna.gz	100884	Coprobacillus cateniformis	Bacteria	Bacillota	Erysipelotrichia	Erysipelotrichales	Coprobacillaceae	Coprobacillus	Coprobacillus cateniformis	Contig
GCF_947090205.1_SRR10258546_bin.3_metaWRAP_v1.3_MAG_genomic.fna.gz	309120	Dialister micraerophilus	Bacteria	Bacillota	Negativicutes	Veillonellales	Veillonellaceae	Dialister	Dialister micraerophilus	Contig
GCF_000420065.1_ASM42006v1_genomic.fna.gz	1123488	Varibaculum cambriense DSM 15806	Bacteria	Actinomycetota	Actinomycetes	Actinomycetales	Actinomycetaceae	Varibaculum	Varibaculum cambriense	Contig
GCF_000577815.1_JCC_genomic.fna.gz	1414720	Clostridium saudiense	Bacteria	Bacillota	Clostridia	Eubacteriales	Clostridiaceae	Clostridium	Clostridium saudiense	Contig
GCF_900460385.1_42650_F01_genomic.fna.gz	674	Vibrio mimicus	Bacteria	Pseudomonadota	Gammaproteobacteria	Vibrionales	Vibrionaceae	Vibrio	Vibrio mimicus	Contig
GCF_004358895.1_ASM435889v1_genomic.fna.gz	1275	Kocuria rosea	Bacteria	Actinomycetota	Actinomycetes	Micrococcales	Micrococcaceae	Kocuria	Kocuria rosea	Contig
GCF_900450725.1_49595_B01_genomic.fna.gz	733	Canicola haemoglobinophilus	Bacteria	Pseudomonadota	Gammaproteobacteria	Pasteurellales	Pasteurellaceae	Canicola	Canicola haemoglobinophilus	Contig
GCF_020731305.1_ASM2073130v1_genomic.fna.gz	120957	Nocardia abscessus	Bacteria	Actinomycetota	Actinomycetes	Mycobacteriales	Nocardiaceae	Nocardia	Nocardia abscessus	Contig
GCF_000764325.1_2540-90v1.0_genomic.fna.gz	29495	Vibrio navarrensis	Bacteria	Pseudomonadota	Gammaproteobacteria	Vibrionales	Vibrionaceae	Vibrio	Vibrio navarrensis	Contig
GCF_041433205.1_ASM4143320v1_genomic.fna.gz	33053	Neisseria perflava	Bacteria	Pseudomonadota	Betaproteobacteria	Neisseriales	Neisseriaceae	Neisseria	Neisseria perflava	Contig
GCF_029533155.1_ASM2953315v1_genomic.fna.gz	2879115	Psychrobacillus antarcticus	Bacteria	Bacillota	Bacilli	Bacillales	Bacillaceae	Psychrobacillus	Psychrobacillus antarcticus	Contig
GCF_002102175.1_ASM210217v1_genomic.fna.gz	1777	Mycobacterium gastri	Bacteria	Actinomycetota	Actinomycetes	Mycobacteriales	Mycobacteriaceae	Mycobacterium	Mycobacterium gastri	Contig
GCF_000767835.1_ASM76783v1_genomic.fna.gz	176090	Streptococcus sinensis	Bacteria	Bacillota	Bacilli	Lactobacillales	Streptococcaceae	Streptococcus	Streptococcus sinensis	Contig
GCF_036533815.1_ASM3653381v1_genomic.fna.gz	50718	Vibrio mytili	Bacteria	Pseudomonadota	Gammaproteobacteria	Vibrionales	Vibrionaceae	Vibrio	Vibrio mytili	Contig
GCF_002591785.1_ASM259178v1_genomic.fna.gz	82979	Budvicia aquatica	Bacteria	Pseudomonadota	Gammaproteobacteria	Enterobacterales	Budviciaceae	Budvicia	Budvicia aquatica	Contig
GCF_900454435.1_55147_F01_genomic.fna.gz	488	Neisseria mucosa	Bacteria	Pseudomonadota	Betaproteobacteria	Neisseriales	Neisseriaceae	Neisseria	Neisseria mucosa	Contig
GCF_022427145.1_ASM2242714v1_genomic.fna.gz	225915	Paenibacillus timonensis	Bacteria	Bacillota	Bacilli	Bacillales	Paenibacillaceae	Paenibacillus	Paenibacillus timonensis	Contig
GCF_013337685.1_ASM1333768v1_genomic.fna.gz	67828	Citrobacter gillenii	Bacteria	Pseudomonadota	Gammaproteobacteria	Enterobacterales	Enterobacteriaceae	Citrobacter	Citrobacter gillenii	Contig
GCF_900101085.1_IMG-taxon_2639762651_annotated_assembly_genomic.fna.gz	129847	Pseudomonas grimontii	Bacteria	Pseudomonadota	Gammaproteobacteria	Pseudomonadales	Pseudomonadaceae	Pseudomonas	Pseudomonas grimontii	Contig
GCF_002086735.1_ASM208673v1_genomic.fna.gz	1783	Mycobacterium scrofulaceum	Bacteria	Actinomycetota	Actinomycetes	Mycobacteriales	Mycobacteriaceae	Mycobacterium	Mycobacterium scrofulaceum	Contig
GCF_002846575.1_ASM284657v1_genomic.fna.gz	428988	Flavobacterium lindanitolerans	Bacteria	Bacteroidota	Flavobacteriia	Flavobacteriales	Flavobacteriaceae	Flavobacterium	Flavobacterium lindanitolerans	Contig
GCF_000238915.1_ASM23891v2_genomic.fna.gz	1077972	Arthrobacter globiformis NBRC 12137	Bacteria	Actinomycetota	Actinomycetes	Micrococcales	Micrococcaceae	Arthrobacter	Arthrobacter globiformis	Contig
GCF_000477535.1_PsaliF0493v1.0_genomic.fna.gz	1395125	Segatella salivae F0493	Bacteria	Bacteroidota	Bacteroidia	Bacteroidales	Prevotellaceae	Segatella	Segatella salivae	Contig
GCF_900454345.1_51726_A01_genomic.fna.gz	90245	Oligella urethralis	Bacteria	Pseudomonadota	Betaproteobacteria	Burkholderiales	Alcaligenaceae	Oligella	Oligella urethralis	Contig
GCF_002101675.1_ASM210167v1_genomic.fna.gz	1778	Mycobacterium gordonae	Bacteria	Actinomycetota	Actinomycetes	Mycobacteriales	Mycobacteriaceae	Mycobacterium	Mycobacterium gordonae	Contig
GCF_900454955.1_53421_G01_genomic.fna.gz	28130	Prevotella disiens	Bacteria	Bacteroidota	Bacteroidia	Bacteroidales	Prevotellaceae	Prevotella	Prevotella disiens	Contig
GCF_031454935.1_ASM3145493v1_genomic.fna.gz	1677	Arthrobacter pascens	Bacteria	Actinomycetota	Actinomycetes	Micrococcales	Micrococcaceae	Arthrobacter	Arthrobacter pascens	Contig
GCF_000730685.1_ASM73068v1_genomic.fna.gz	758	Rodentibacter pneumotropicus	Bacteria	Pseudomonadota	Gammaproteobacteria	Pasteurellales	Pasteurellaceae	Rodentibacter	Rodentibacter pneumotropicus	Contig
GCF_039521565.1_ASM3952156v1_genomic.fna.gz	1737	Paraclostridium tenue	Bacteria	Bacillota	Clostridia	Peptostreptococcales	Peptostreptococcaceae	Paraclostridium	Paraclostridium tenue	Contig
GCF_900445365.1_50681_C01_genomic.fna.gz	1399	Cytobacillus firmus	Bacteria	Bacillota	Bacilli	Bacillales	Bacillaceae	Cytobacillus	Cytobacillus firmus	Contig
GCF_904423875.1_G1763_genomic.fna.gz	324768	Metabacillus idriensis	Bacteria	Bacillota	Bacilli	Bacillales	Bacillaceae	Metabacillus	Metabacillus idriensis	Contig
GCF_000709935.2_ASM70993v2_genomic.fna.gz	246786	Metabacillus indicus	Bacteria	Bacillota	Bacilli	Bacillales	Bacillaceae	Metabacillus	Metabacillus indicus	Contig
GCF_001591505.1_ASM159150v1_genomic.fna.gz	1348654	Neobacillus niacini NBRC 15566	Bacteria	Bacillota	Bacilli	Bacillales	Bacillaceae	Neobacillus	Neobacillus niacini	Contig
GCF_900445995.1_48290_B02_genomic.fna.gz	293	Brevundimonas diminuta	Bacteria	Pseudomonadota	Alphaproteobacteria	Caulobacterales	Caulobacteraceae	Brevundimonas	Brevundimonas diminuta	Contig
GCF_900451065.1_45473_G02_genomic.fna.gz	736	Haemophilus paraphrohaemolyticus	Bacteria	Pseudomonadota	Gammaproteobacteria	Pasteurellales	Pasteurellaceae	Haemophilus	Haemophilus paraphrohaemolyticus	Contig
GCF_900101185.1_IMG-taxon_2636416191_annotated_assembly_genomic.fna.gz	78544	Pseudomonas gessardii	Bacteria	Pseudomonadota	Gammaproteobacteria	Pseudomonadales	Pseudomonadaceae	Pseudomonas	Pseudomonas gessardii	Contig
GCF_030230305.1_ASM3023030v1_genomic.fna.gz	1445614	Actinotignum sanguinis	Bacteria	Actinomycetota	Actinomycetes	Actinomycetales	Actinomycetaceae	Actinotignum	Actinotignum sanguinis	Contig
GCF_900167375.1_IMG-taxon_2588254259_annotated_assembly_genomic.fna.gz	118967	Anaerorhabdus furcosa	Bacteria	Bacillota	Erysipelotrichia	Erysipelotrichales	Erysipelotrichaceae	Anaerorhabdus	Anaerorhabdus furcosa	Contig
GCF_000175615.1_ASM17561v1_genomic.fna.gz	553201	Rothia mucilaginosa ATCC 25296	Bacteria	Actinomycetota	Actinomycetes	Micrococcales	Micrococcaceae	Rothia	Rothia mucilaginosa	Contig
GCF_900465025.1_PRJEB26949_genomic.fna.gz	137838	Clostridium neonatale	Bacteria	Bacillota	Clostridia	Eubacteriales	Clostridiaceae	Clostridium	Clostridium neonatale	Contig
GCF_022835095.1_ASM2283509v1_genomic.fna.gz	39482	Faecalicatena contorta	Bacteria	Bacillota	Clostridia	Lachnospirales	Lachnospiraceae	Faecalicatena	Faecalicatena contorta	Contig
GCF_002934545.1_ASM293454v1_genomic.fna.gz	384636	Lacrimispora xylanisolvens	Bacteria	Bacillota	Clostridia	Lachnospirales	Lachnospiraceae	Lacrimispora	Lacrimispora xylanisolvens	Contig
GCF_900460995.1_42552_F01_genomic.fna.gz	253	Chryseobacterium indologenes	Bacteria	Bacteroidota	Flavobacteriia	Flavobacteriales	Weeksellaceae	Chryseobacterium	Chryseobacterium indologenes	Contig
GCF_900452925.1_42650_E02_genomic.fna.gz	28088	Legionella wadsworthii	Bacteria	Pseudomonadota	Gammaproteobacteria	Legionellales	Legionellaceae	Legionella	Legionella wadsworthii	Contig
GCF_039535095.1_ASM3953509v1_genomic.fna.gz	1672	Arthrobacter ramosus	Bacteria	Actinomycetota	Actinomycetes	Micrococcales	Micrococcaceae	Arthrobacter	Arthrobacter ramosus	Contig
GCF_900459045.1_41975_B01_genomic.fna.gz	1326	Streptococcus acidominimus	Bacteria	Bacillota	Bacilli	Lactobacillales	Streptococcaceae	Streptococcus	Streptococcus acidominimus	Contig
GCF_900459365.1_45296_H02_genomic.fna.gz	313439	Streptococcus massiliensis	Bacteria	Bacillota	Bacilli	Lactobacillales	Streptococcaceae	Streptococcus	Streptococcus massiliensis	Contig
GCF_017873605.1_ASM1787360v1_genomic.fna.gz	228574	Paenibacillus lactis	Bacteria	Bacillota	Bacilli	Bacillales	Paenibacillaceae	Paenibacillus	Paenibacillus lactis	Contig
GCF_900454495.1_49508_F02_genomic.fna.gz	44252	Paenibacillus macerans	Bacteria	Bacillota	Bacilli	Bacillales	Paenibacillaceae	Paenibacillus	Paenibacillus macerans	Contig
GCF_030294585.1_ASM3029458v1_genomic.fna.gz	133448	Citrobacter youngae	Bacteria	Pseudomonadota	Gammaproteobacteria	Enterobacterales	Enterobacteriaceae	Citrobacter	Citrobacter youngae	Contig
GCF_016907555.1_ASM1690755v1_genomic.fna.gz	36807	Microbacterium laevaniformans	Bacteria	Actinomycetota	Actinomycetes	Micrococcales	Microbacteriaceae	Microbacterium	Microbacterium laevaniformans	Contig
GCF_000787715.1_ASM78771v1_genomic.fna.gz	1219049	Sphingomonas parapaucimobilis NBRC 15100	Bacteria	Pseudomonadota	Alphaproteobacteria	Sphingomonadales	Sphingomonadaceae	Sphingomonas	Sphingomonas parapaucimobilis	Contig
GCF_900445575.1_51470_C02_genomic.fna.gz	310300	Bacteroides pyogenes	Bacteria	Bacteroidota	Bacteroidia	Bacteroidales	Bacteroidaceae	Bacteroides	Bacteroides pyogenes	Contig
GCF_000377005.1_ASM37700v1_genomic.fna.gz	1123309	Streptococcus minor DSM 17118	Bacteria	Bacillota	Bacilli	Lactobacillales	Streptococcaceae	Streptococcus	Streptococcus minor	Contig
GCF_902499175.1_ASM90249917v1_genomic.fna.gz	2015348	Burkholderia aenigmatica	Bacteria	Pseudomonadota	Betaproteobacteria	Burkholderiales	Burkholderiaceae	Burkholderia	Burkholderia aenigmatica	Contig
GCF_018206105.1_ASM1820610v1_genomic.fna.gz	28114	Porphyromonas levii	Bacteria	Bacteroidota	Bacteroidia	Bacteroidales	Porphyromonadaceae	Porphyromonas	Porphyromonas levii	Contig
GCF_900450505.1_51765_F02_genomic.fna.gz	84109	Slackia exigua	Bacteria	Actinomycetota	Coriobacteriia	Eggerthellales	Eggerthellaceae	Slackia	Slackia exigua	Contig
GCF_031455825.1_ASM3145582v1_genomic.fna.gz	1671	Pseudarthrobacter oxydans	Bacteria	Actinomycetota	Actinomycetes	Micrococcales	Micrococcaceae	Pseudarthrobacter	Pseudarthrobacter oxydans	Contig
GCF_900454535.1_46338_B01_genomic.fna.gz	751	Avibacterium avium	Bacteria	Pseudomonadota	Gammaproteobacteria	Pasteurellales	Pasteurellaceae	Avibacterium	Avibacterium avium	Contig
GCF_900453675.1_52601_G01_genomic.fna.gz	1771	Mycolicibacterium phlei	Bacteria	Actinomycetota	Actinomycetes	Mycobacteriales	Mycobacteriaceae	Mycolicibacterium	Mycolicibacterium phlei	Contig
GCF_900460525.1_28863_B01_genomic.fna.gz	28152	Yersinia kristensenii	Bacteria	Pseudomonadota	Gammaproteobacteria	Enterobacterales	Yersiniaceae	Yersinia	Yersinia kristensenii	Contig
GCF_900458545.1_42197_D02_genomic.fna.gz	1141106	Staphylococcus intermedius NCTC 11048	Bacteria	Bacillota	Bacilli	Bacillales	Staphylococcaceae	Staphylococcus	Staphylococcus intermedius	Contig
GCF_000613185.1_PRJEB5748_assembly_1_genomic.fna.gz	258533	Mycolicibacterium cosmeticum	Bacteria	Actinomycetota	Actinomycetes	Mycobacteriales	Mycobacteriaceae	Mycolicibacterium	Mycolicibacterium cosmeticum	Contig
GCF_900454935.1_57800_C01_genomic.fna.gz	60133	Prevotella pallens	Bacteria	Bacteroidota	Bacteroidia	Bacteroidales	Prevotellaceae	Prevotella	Prevotella pallens	Contig
GCF_000287615.1_HsputHK2154v1.0_genomic.fna.gz	1078483	Haemophilus sputorum HK 2154	Bacteria	Pseudomonadota	Gammaproteobacteria	Pasteurellales	Pasteurellaceae	Haemophilus	Haemophilus sputorum	Contig
GCF_010722915.1_ASM1072291v1_genomic.fna.gz	36811	Mycolicibacterium agri	Bacteria	Actinomycetota	Actinomycetes	Mycobacteriales	Mycobacteriaceae	Mycolicibacterium	Mycolicibacterium agri	Contig
GCF_900289185.1_PRJEB24917_genomic.fna.gz	39693	Mycolicibacterium porcinum	Bacteria	Actinomycetota	Actinomycetes	Mycobacteriales	Mycobacteriaceae	Mycolicibacterium	Mycolicibacterium porcinum	Contig
GCF_042678545.1_ASM4267854v1_genomic.fna.gz	441151	Paenibacillus provencensis	Bacteria	Bacillota	Bacilli	Bacillales	Paenibacillaceae	Paenibacillus	Paenibacillus provencensis	Contig
GCF_002374855.1_ASM237485v1_genomic.fna.gz	28212	Sphingomonas adhaesiva	Bacteria	Pseudomonadota	Alphaproteobacteria	Sphingomonadales	Sphingomonadaceae	Sphingomonas	Sphingomonas adhaesiva	Contig
GCF_000500065.1_AB2_genomic.fna.gz	1417229	Borrelia hispanica CRI	Bacteria	Spirochaetota	Spirochaetia	Spirochaetales	Borreliaceae	Borrelia	Borrelia hispanica	Contig
GCF_900444945.1_50450_B01_genomic.fna.gz	720	Actinobacillus lignieresii	Bacteria	Pseudomonadota	Gammaproteobacteria	Pasteurellales	Pasteurellaceae	Actinobacillus	Actinobacillus lignieresii	Contig
GCF_040801995.1_ASM4080199v1_genomic.fna.gz	362	Agrobacterium radiobacter	Bacteria	Pseudomonadota	Alphaproteobacteria	Hyphomicrobiales	Rhizobiaceae	Agrobacterium	Agrobacterium radiobacter	Contig
GCF_042647235.1_ASM4264723v1_genomic.fna.gz	55213	Brenneria rubrifaciens	Bacteria	Pseudomonadota	Gammaproteobacteria	Enterobacterales	Pectobacteriaceae	Brenneria	Brenneria rubrifaciens	Contig
GCF_004001045.1_ASM400104v1_genomic.fna.gz	59846	Paenibacillus chibensis	Bacteria	Bacillota	Bacilli	Bacillales	Paenibacillaceae	Paenibacillus	Paenibacillus chibensis	Contig
GCF_004000925.1_ASM400092v1_genomic.fna.gz	1349779	Paenibacillus illinoisensis NBRC 15959	Bacteria	Bacillota	Bacilli	Bacillales	Paenibacillaceae	Paenibacillus	Paenibacillus illinoisensis	Contig
GCF_004000945.1_ASM400094v1_genomic.fna.gz	1349780	Paenibacillus lautus NBRC 15380	Bacteria	Bacillota	Bacilli	Bacillales	Paenibacillaceae	Paenibacillus	Paenibacillus lautus	Contig
GCF_001514495.1_ASM151449v1_genomic.fna.gz	1349782	Paenibacillus pabuli NBRC 13638	Bacteria	Bacillota	Bacilli	Bacillales	Paenibacillaceae	Paenibacillus	Paenibacillus pabuli	Contig
GCF_004000985.1_ASM400098v1_genomic.fna.gz	1349783	Paenibacillus validus NBRC 15382	Bacteria	Bacillota	Bacilli	Bacillales	Paenibacillaceae	Paenibacillus	Paenibacillus validus	Contig
GCF_900640015.1_Leg_rubrilucens_WA-270A-C2.v1_genomic.fna.gz	458	Legionella rubrilucens	Bacteria	Pseudomonadota	Gammaproteobacteria	Legionellales	Legionellaceae	Legionella	Legionella rubrilucens	Contig
GCF_900452865.1_50618_H01_genomic.fna.gz	70611	Legionella taurinensis	Bacteria	Pseudomonadota	Gammaproteobacteria	Legionellales	Legionellaceae	Legionella	Legionella taurinensis	Contig
GCF_000248055.1_ASM24805v2_genomic.fna.gz	1089453	Gordonia sputi NBRC 100414	Bacteria	Actinomycetota	Actinomycetes	Mycobacteriales	Gordoniaceae	Gordonia	Gordonia sputi	Contig
GCF_033842905.1_ASM3384290v1_genomic.fna.gz	101564	Ectopseudomonas alcaliphila	Bacteria	Pseudomonadota	Gammaproteobacteria	Pseudomonadales	Pseudomonadaceae	Ectopseudomonas	Ectopseudomonas alcaliphila	Contig
GCF_001499835.1_ASM149983v1_genomic.fna.gz	59813	Mycolicibacterium novocastrense	Bacteria	Actinomycetota	Actinomycetes	Mycobacteriales	Mycobacteriaceae	Mycolicibacterium	Mycolicibacterium novocastrense	Contig
GCF_963392925.1_M-198_genomic.fna.gz	489	Neisseria polysaccharea	Bacteria	Pseudomonadota	Betaproteobacteria	Neisseriales	Neisseriaceae	Neisseria	Neisseria polysaccharea	Contig
GCF_900446255.1_50592_F01_genomic.fna.gz	82977	Buttiauxella agrestis	Bacteria	Pseudomonadota	Gammaproteobacteria	Enterobacterales	Enterobacteriaceae	Buttiauxella	Buttiauxella agrestis	Contig
GCF_900445045.1_49888_F01_genomic.fna.gz	52767	Actinomyces denticolens	Bacteria	Actinomycetota	Actinomycetes	Actinomycetales	Actinomycetaceae	Actinomyces	Actinomyces denticolens	Contig
GCF_902499115.1_ASM90249911v1_genomic.fna.gz	488732	Burkholderia diffusa	Bacteria	Pseudomonadota	Betaproteobacteria	Burkholderiales	Burkholderiaceae	Burkholderia	Burkholderia diffusa	Contig
GCF_900450965.1_48903_B01_genomic.fna.gz	464	Fluoribacter gormanii	Bacteria	Pseudomonadota	Gammaproteobacteria	Legionellales	Legionellaceae	Fluoribacter	Fluoribacter gormanii	Contig
GCF_900450575.1_48853_H02_genomic.fna.gz	447	Legionella bozemanae	Bacteria	Pseudomonadota	Gammaproteobacteria	Legionellales	Legionellaceae	Legionella	Legionella bozemanae	Contig
GCF_900461585.1_51485_C01_genomic.fna.gz	45071	Legionella parisiensis	Bacteria	Pseudomonadota	Gammaproteobacteria	Legionellales	Legionellaceae	Legionella	Legionella parisiensis	Contig
GCF_900452835.1_50592_D01_genomic.fna.gz	460	Legionella steigerwaltii	Bacteria	Pseudomonadota	Gammaproteobacteria	Legionellales	Legionellaceae	Legionella	Legionella steigerwaltii	Contig
GCF_900640035.1_Leg_tucsonensis_1087-AZ-H.v1_genomic.fna.gz	40335	Legionella tucsonensis	Bacteria	Pseudomonadota	Gammaproteobacteria	Legionellales	Legionellaceae	Legionella	Legionella tucsonensis	Contig
GCF_902499075.1_ASM90249907v1_genomic.fna.gz	1207504	Burkholderia pseudomultivorans	Bacteria	Pseudomonadota	Betaproteobacteria	Burkholderiales	Burkholderiaceae	Burkholderia	Burkholderia pseudomultivorans	Contig
GCF_002101965.1_ASM210196v1_genomic.fna.gz	59750	Mycolicibacterium wolinskyi	Bacteria	Actinomycetota	Actinomycetes	Mycobacteriales	Mycobacteriaceae	Mycolicibacterium	Mycolicibacterium wolinskyi	Contig
GCF_001439685.1_G8685_genomic.fna.gz	75588	Pseudomonas libanensis	Bacteria	Pseudomonadota	Gammaproteobacteria	Pseudomonadales	Pseudomonadaceae	Pseudomonas	Pseudomonas libanensis	Contig
GCF_000172175.1_ASM17217v1_genomic.fna.gz	471870	Bacteroides intestinalis DSM 17393	Bacteria	Bacteroidota	Bacteroidia	Bacteroidales	Bacteroidaceae	Bacteroides	Bacteroides intestinalis	Contig
GCF_900445655.1_51184_H02_genomic.fna.gz	1015	Bergeyella zoohelcum	Bacteria	Bacteroidota	Flavobacteriia	Flavobacteriales	Weeksellaceae	Bergeyella	Bergeyella zoohelcum	Contig
GCF_003666245.1_ASM366624v1_genomic.fna.gz	71656	Brenneria alni	Bacteria	Pseudomonadota	Gammaproteobacteria	Enterobacterales	Pectobacteriaceae	Brenneria	Brenneria alni	Contig
GCF_012932875.1_ASM1293287v1_genomic.fna.gz	714314	Brenneria salicis ATCC 15712 = DSM 30166	Bacteria	Pseudomonadota	Gammaproteobacteria	Enterobacterales	Pectobacteriaceae	Brenneria	Brenneria salicis	Contig
GCF_902498995.1_ASM90249899v1_genomic.fna.gz	179879	Burkholderia anthina	Bacteria	Pseudomonadota	Betaproteobacteria	Burkholderiales	Burkholderiaceae	Burkholderia	Burkholderia anthina	Contig
GCF_019753795.1_ASM1975379v1_genomic.fna.gz	29369	Clostridium sardiniense	Bacteria	Bacillota	Clostridia	Eubacteriales	Clostridiaceae	Clostridium	Clostridium sardiniense	Contig
GCF_002995795.1_ASM299579v1_genomic.fna.gz	1121340	Clostridium thermopalmarium DSM 5974	Bacteria	Bacillota	Clostridia	Eubacteriales	Clostridiaceae	Clostridium	Clostridium thermopalmarium	Contig
GCF_900447205.1_52184_C01_genomic.fna.gz	35756	Corynebacterium pilosum	Bacteria	Actinomycetota	Actinomycetes	Mycobacteriales	Corynebacteriaceae	Corynebacterium	Corynebacterium pilosum	Contig
GCF_003730015.1_ASM373001v1_genomic.fna.gz	420404	Epilithonimonas hominis	Bacteria	Bacteroidota	Flavobacteriia	Flavobacteriales	Weeksellaceae	Epilithonimonas	Epilithonimonas hominis	Contig
GCF_008693045.1_ASM869304v1_genomic.fna.gz	41202	Ewingella americana	Bacteria	Pseudomonadota	Gammaproteobacteria	Enterobacterales	Yersiniaceae	Ewingella	Ewingella americana	Contig
GCF_035793415.1_ASM3579341v1_genomic.fna.gz	580	Kluyvera cryocrescens	Bacteria	Pseudomonadota	Gammaproteobacteria	Enterobacterales	Enterobacteriaceae	Kluyvera	Kluyvera cryocrescens	Contig
GCF_001682915.1_ASM168291v1_genomic.fna.gz	73098	Kluyvera georgiana	Bacteria	Pseudomonadota	Gammaproteobacteria	Enterobacterales	Enterobacteriaceae	Kluyvera	Kluyvera georgiana	Contig
GCF_000174015.1_ASM17401v1_genomic.fna.gz	553184	Lancefieldella rimae ATCC 49626	Bacteria	Actinomycetota	Coriobacteriia	Coriobacteriales	Atopobiaceae	Lancefieldella	Lancefieldella rimae	Contig
GCF_002102345.1_ASM210234v1_genomic.fna.gz	43304	Mycolicibacterium peregrinum	Bacteria	Actinomycetota	Actinomycetes	Mycobacteriales	Mycobacteriaceae	Mycolicibacterium	Mycolicibacterium peregrinum	Contig
GCF_000980985.1_ASM98098v1_genomic.fna.gz	82983	Obesumbacterium proteus	Bacteria	Pseudomonadota	Gammaproteobacteria	Enterobacterales	Hafniaceae	Obesumbacterium	Obesumbacterium proteus	Contig
GCF_014647595.1_ASM1464759v1_genomic.fna.gz	43664	Paenarthrobacter histidinolovorans	Bacteria	Actinomycetota	Actinomycetes	Micrococcales	Micrococcaceae	Paenarthrobacter	Paenarthrobacter histidinolovorans	Contig
GCF_002813445.1_ASM281344v1_genomic.fna.gz	564423	Pseudomonas tolaasii NCPPB 2192	Bacteria	Pseudomonadota	Gammaproteobacteria	Pseudomonadales	Pseudomonadaceae	Pseudomonas	Pseudomonas tolaasii	Contig
GCF_040545695.1_ASM4054569v1_genomic.fna.gz	165758	Streptococcus gallinaceus	Bacteria	Bacillota	Bacilli	Lactobacillales	Streptococcaceae	Streptococcus	Streptococcus gallinaceus	Contig
GCF_000439895.1_atcc_33301_v1_genomic.fna.gz	1005995	Tatumella ptyseos ATCC 33301	Bacteria	Pseudomonadota	Gammaproteobacteria	Enterobacterales	Erwiniaceae	Tatumella	Tatumella ptyseos	Contig
GCF_011692745.1_ASM1169274v1_genomic.fna.gz	74035	Arthroderma uncinatum	Eukaryota	Ascomycota	Eurotiomycetes	Onygenales	Arthrodermataceae	Arthroderma	Arthroderma uncinatum	Contig
GCF_020726555.1_Boeex1_genomic.fna.gz	749465	Boeremia exigua	Eukaryota	Ascomycota	Dothideomycetes	Pleosporales	Didymellaceae	Boeremia	Boeremia exigua	Contig
GCF_000182765.1_ASM18276v2_genomic.fna.gz	5480	Candida parapsilosis	Eukaryota	Ascomycota	Pichiomycetes	Serinales	Debaryomycetaceae	Candida	Candida parapsilosis	Contig
GCF_002926085.2_CanDuoHae_v1.0_genomic.fna.gz	1231522	Candidozyma duobushaemuli	Eukaryota	Ascomycota	Pichiomycetes	Serinales	Metschnikowiaceae	Candidozyma	Candidozyma duobushaemuli	Contig
GCF_002926055.2_CanHae_1.0_genomic.fna.gz	45357	Candidozyma haemuli	Eukaryota	Ascomycota	Pichiomycetes	Serinales	Metschnikowiaceae	Candidozyma	Candidozyma haemuli	Contig
GCF_033439085.1_Chafi1_genomic.fna.gz	1854472	Chaetomium fimeti	Eukaryota	Ascomycota	Sordariomycetes	Sordariales	Chaetomiaceae	Chaetomium	Chaetomium fimeti	Contig
GCF_014636115.1_ASM1463611v1_genomic.fna.gz	36911	Clavispora lusitaniae	Eukaryota	Ascomycota	Pichiomycetes	Serinales	Metschnikowiaceae	Clavispora	Clavispora lusitaniae	Contig
GCF_000182895.1_CC3_genomic.fna.gz	240176	Coprinopsis cinerea okayama7#130	Eukaryota	Basidiomycota	Agaricomycetes	Agaricales	Psathyrellaceae	Coprinopsis	Coprinopsis cinerea	Contig
GCF_023522795.1_NDSU_Fsol_1.0_genomic.fna.gz	169388	Fusarium solani	Eukaryota	Ascomycota	Sordariomycetes	Hypocreales	Nectriaceae	Fusarium	Fusarium solani	Contig
GCF_004022145.1_Paevar1_genomic.fna.gz	264951	Paecilomyces variotii	Eukaryota	Ascomycota	Eurotiomycetes	Eurotiales	Thermoascaceae	Paecilomyces	Paecilomyces variotii	Contig
GCF_023168085.1_PurlilCBS_1.0_genomic.fna.gz	33203	Purpureocillium lilacinum	Eukaryota	Ascomycota	Sordariomycetes	Hypocreales	Ophiocordycipitaceae	Purpureocillium	Purpureocillium lilacinum	Contig
GCF_000151125.1_ASM15112v2_genomic.fna.gz	663331	Trichophyton benhamiae CBS 112371	Eukaryota	Ascomycota	Eurotiomycetes	Onygenales	Arthrodermataceae	Trichophyton	Trichophyton benhamiae	Contig
GCF_000271325.1_ASM27132v1_genomic.fna.gz	1002809	Solibacillus silvestris StLB046	Bacteria	Bacillota	Bacilli	Bacillales	Caryophanaceae	Solibacillus	Solibacillus silvestris	Complete Genome
GCF_028201595.1_ASM2820159v1_genomic.fna.gz	29318	Winkia neuii subsp. anitrata	Bacteria	Actinomycetota	Actinomycetes	Actinomycetales	Actinomycetaceae	Winkia	Winkia neuii	Complete Genome
GCF_000152165.1_ASM15216v1_genomic.fna.gz	630588	Neisseria meningitidis alpha710	Bacteria	Pseudomonadota	Betaproteobacteria	Neisseriales	Neisseriaceae	Neisseria	Neisseria meningitidis	Complete Genome
GCF_000818075.1_ASM81807v1_genomic.fna.gz	54388	Salmonella enterica subsp. enterica serovar Paratyphi A	Bacteria	Pseudomonadota	Gammaproteobacteria	Enterobacterales	Enterobacteriaceae	Salmonella	Salmonella enterica	Complete Genome
GCF_000014105.1_ASM1410v1_genomic.fna.gz	374833	Neisseria meningitidis 053442	Bacteria	Pseudomonadota	Betaproteobacteria	Neisseriales	Neisseriaceae	Neisseria	Neisseria meningitidis	Complete Genome
GCF_000214785.1_ASM21478v1_genomic.fna.gz	190905	Lactobacillus kefiranofaciens subsp. kefiranofaciens	Bacteria	Bacillota	Bacilli	Lactobacillales	Lactobacillaceae	Lactobacillus	Lactobacillus kefiranofaciens	Complete Genome
GCF_022809675.1_ASM2280967v1_genomic.fna.gz	39831	Klebsiella pneumoniae subsp. rhinoscleromatis	Bacteria	Pseudomonadota	Gammaproteobacteria	Enterobacterales	Enterobacteriaceae	Klebsiella	Klebsiella pneumoniae	Complete Genome
GCF_023674385.1_ASM2367438v1_genomic.fna.gz	190906	Lactobacillus kefiranofaciens subsp. kefirgranum	Bacteria	Bacillota	Bacilli	Lactobacillales	Lactobacillaceae	Lactobacillus	Lactobacillus kefiranofaciens	Complete Genome
GCF_000009105.1_ASM910v1_genomic.fna.gz	122587	Neisseria meningitidis Z2491	Bacteria	Pseudomonadota	Betaproteobacteria	Neisseriales	Neisseriaceae	Neisseria	Neisseria meningitidis	Complete Genome
GCF_002213785.1_ASM221378v1_genomic.fna.gz	1196195	Listeria monocytogenes serotype 3c str. 10-5027	Bacteria	Bacillota	Bacilli	Bacillales	Listeriaceae	Listeria	Listeria monocytogenes	Complete Genome
GCF_002214085.1_ASM221408v1_genomic.fna.gz	1196163	Listeria monocytogenes serotype 1/2b str. 10-0810	Bacteria	Bacillota	Bacilli	Bacillales	Listeriaceae	Listeria	Listeria monocytogenes	Complete Genome
GCF_002213745.1_ASM221374v1_genomic.fna.gz	1196193	Listeria monocytogenes serotype 1/2c str. 10-5025	Bacteria	Bacillota	Bacilli	Bacillales	Listeriaceae	Listeria	Listeria monocytogenes	Complete Genome
GCF_000806805.2_ASM80680v2_genomic.fna.gz	595	Salmonella enterica subsp. enterica serovar Infantis	Bacteria	Pseudomonadota	Gammaproteobacteria	Enterobacterales	Enterobacteriaceae	Salmonella	Salmonella enterica	Complete Genome
GCF_000487215.2_ASM48721v2_genomic.fna.gz	46626	Salmonella enterica subsp. enterica serovar Give	Bacteria	Pseudomonadota	Gammaproteobacteria	Enterobacterales	Enterobacteriaceae	Salmonella	Salmonella enterica	Complete Genome
GCF_023035835.1_ASM2303583v1_genomic.fna.gz	1653839	Borrelia venezuelensis	Bacteria	Spirochaetota	Spirochaetia	Spirochaetales	Borreliaceae	Borrelia	Borrelia venezuelensis	Complete Genome
GCF_034447935.1_ASM3444793v1_genomic.fna.gz	53961	Salmonella enterica subsp. enterica serovar Abortusovis	Bacteria	Pseudomonadota	Gammaproteobacteria	Enterobacterales	Enterobacteriaceae	Salmonella	Salmonella enterica	Complete Genome
GCF_000612325.1_ASM61232v1_genomic.fna.gz	149539	Salmonella enterica subsp. enterica serovar Enteritidis	Bacteria	Pseudomonadota	Gammaproteobacteria	Enterobacterales	Enterobacteriaceae	Salmonella	Salmonella enterica	Complete Genome
GCF_001409135.1_10259_genomic.fna.gz	57743	Salmonella enterica subsp. enterica serovar Weltevreden	Bacteria	Pseudomonadota	Gammaproteobacteria	Enterobacterales	Enterobacteriaceae	Salmonella	Salmonella enterica	Complete Genome
GCF_005549115.1_ASM554911v1_genomic.fna.gz	35792	Rickettsia parkeri	Bacteria	Pseudomonadota	Alphaproteobacteria	Rickettsiales	Rickettsiaceae	Rickettsia	Rickettsia parkeri	Complete Genome
GCF_000567965.1_ASM56796v1_genomic.fna.gz	1385996	Listeria monocytogenes serotype 1/2a str. 01-1280	Bacteria	Bacillota	Bacilli	Bacillales	Listeriaceae	Listeria	Listeria monocytogenes	Chromosome
GCF_003433535.1_ASM343353v1_genomic.fna.gz	1386006	Listeria monocytogenes serotype 3a str. 88-1059	Bacteria	Bacillota	Bacilli	Bacillales	Listeriaceae	Listeria	Listeria monocytogenes	Chromosome
GCF_000666065.1_Myco_afri_MAL010084_V1_genomic.fna.gz	33894	Mycobacterium tuberculosis variant africanum	Bacteria	Actinomycetota	Actinomycetes	Mycobacteriales	Mycobacteriaceae	Mycobacterium	Mycobacterium tuberculosis	Scaffold
GCF_001087425.1_4074_2_8_genomic.fna.gz	58097	Salmonella enterica subsp. enterica serovar Bovismorbificans	Bacteria	Pseudomonadota	Gammaproteobacteria	Enterobacterales	Enterobacteriaceae	Salmonella	Salmonella enterica	Scaffold
GCF_001056485.1_ASM105648v1_genomic.fna.gz	574	Klebsiella pneumoniae subsp. ozaenae	Bacteria	Pseudomonadota	Gammaproteobacteria	Enterobacterales	Enterobacteriaceae	Klebsiella	Klebsiella pneumoniae	Scaffold
GCF_013167835.1_ASM1316783v1_genomic.fna.gz	2737512	Lentilactobacillus buchneri subsp. silagei	Bacteria	Bacillota	Bacilli	Lactobacillales	Lactobacillaceae	Lentilactobacillus	Lentilactobacillus buchneri	Scaffold
GCF_900199755.1_Listeria_portugal_2542_genomic.fna.gz	2065118	Listeria monocytogenes serotype 4b	Bacteria	Bacillota	Bacilli	Bacillales	Listeriaceae	Listeria	Listeria monocytogenes	Scaffold
GCF_000973755.1_ABBSB1008-2.id24_v1.0_genomic.fna.gz	192955	Salmonella enterica subsp. enterica serovar Kentucky	Bacteria	Pseudomonadota	Gammaproteobacteria	Enterobacterales	Enterobacteriaceae	Salmonella	Salmonella enterica	Scaffold
GCF_000973745.1_ABBSB1020-2.id16_v1.0_genomic.fna.gz	149385	Salmonella enterica subsp. enterica serovar Hadar	Bacteria	Pseudomonadota	Gammaproteobacteria	Enterobacterales	Enterobacteriaceae	Salmonella	Salmonella enterica	Scaffold
GCF_001040825.1_ASM104082v1_genomic.fna.gz	28144	Salmonella enterica subsp. enterica serovar Derby	Bacteria	Pseudomonadota	Gammaproteobacteria	Enterobacterales	Enterobacteriaceae	Salmonella	Salmonella enterica	Scaffold
GCF_000973955.1_ABBSB1050-2.id13_v1.0_genomic.fna.gz	600	Salmonella enterica subsp. enterica serovar Thompson	Bacteria	Pseudomonadota	Gammaproteobacteria	Enterobacterales	Enterobacteriaceae	Salmonella	Salmonella enterica	Scaffold
GCF_001643895.1_CRJJGF_00147_v1.0_genomic.fna.gz	57741	Salmonella enterica subsp. enterica serovar Blockley	Bacteria	Pseudomonadota	Gammaproteobacteria	Enterobacterales	Enterobacteriaceae	Salmonella	Salmonella enterica	Scaffold
GCF_040560245.1_ASM4056024v1_genomic.fna.gz	180435	Morganella morganii subsp. sibonii	Bacteria	Pseudomonadota	Gammaproteobacteria	Enterobacterales	Morganellaceae	Morganella	Morganella morganii	Contig
GCF_002441785.1_ASM244178v1_genomic.fna.gz	203404	Lactococcus lactis subsp. hordniae	Bacteria	Bacillota	Bacilli	Lactobacillales	Streptococcaceae	Lactococcus	Lactococcus lactis	Contig
GCF_001184265.1_ASM118426v1_genomic.fna.gz	33965	Leuconostoc mesenteroides subsp. cremoris	Bacteria	Bacillota	Bacilli	Lactobacillales	Lactobacillaceae	Leuconostoc	Leuconostoc mesenteroides	Contig
GCF_008692845.1_ASM869284v1_genomic.fna.gz	59203	Salmonella enterica subsp. arizonae	Bacteria	Pseudomonadota	Gammaproteobacteria	Enterobacterales	Enterobacteriaceae	Salmonella	Salmonella enterica	Contig
GCF_000729745.1_ASM72974v1_genomic.fna.gz	1765	Mycobacterium tuberculosis variant bovis	Bacteria	Actinomycetota	Actinomycetes	Mycobacteriales	Mycobacteriaceae	Mycobacterium	Mycobacterium tuberculosis	Contig
GCF_001307335.1_ASM130733v1_genomic.fna.gz	222805	Mycobacterium intracellulare subsp. chimaera	Bacteria	Actinomycetota	Actinomycetes	Mycobacteriales	Mycobacteriaceae	Mycobacterium	Mycobacterium intracellulare	Contig
GCF_000648755.1_LP_contig_genomic.fna.gz	337330	Lactiplantibacillus plantarum subsp. plantarum	Bacteria	Bacillota	Bacilli	Lactobacillales	Lactobacillaceae	Lactiplantibacillus	Lactiplantibacillus plantarum	Contig
GCF_000211115.1_ASM21111v2_genomic.fna.gz	866628	Legionella pneumophila 130b	Bacteria	Pseudomonadota	Gammaproteobacteria	Legionellales	Legionellaceae	Legionella	Legionella pneumophila	Contig
GCF_001448575.1_ASM144857v1_genomic.fna.gz	605	Salmonella enterica subsp. enterica serovar Pullorum	Bacteria	Pseudomonadota	Gammaproteobacteria	Enterobacterales	Enterobacteriaceae	Salmonella	Salmonella enterica	Contig
GCF_001448635.1_ASM144863v1_genomic.fna.gz	594	Salmonella enterica subsp. enterica serovar Gallinarum	Bacteria	Pseudomonadota	Gammaproteobacteria	Enterobacterales	Enterobacteriaceae	Salmonella	Salmonella enterica	Contig
GCF_001269575.1_ASM126957v1_genomic.fna.gz	587851	Pseudomonas chlororaphis subsp. aureofaciens	Bacteria	Pseudomonadota	Gammaproteobacteria	Pseudomonadales	Pseudomonadaceae	Pseudomonas	Pseudomonas chlororaphis	Contig
GCF_000336035.1_ASM33603v1_genomic.fna.gz	98360	Salmonella enterica subsp. enterica serovar Dublin	Bacteria	Pseudomonadota	Gammaproteobacteria	Enterobacterales	Enterobacteriaceae	Salmonella	Salmonella enterica	Contig
GCF_001792625.1_ASM179262v1_genomic.fna.gz	1962118	Mycobacteroides abscessus subsp. massiliense	Bacteria	Actinomycetota	Actinomycetes	Mycobacteriales	Mycobacteriaceae	Mycobacteroides	Mycobacteroides abscessus	Contig
GCF_004354475.1_ASM435447v1_genomic.fna.gz	214326	Latilactobacillus sakei subsp. sakei	Bacteria	Bacillota	Bacilli	Lactobacillales	Lactobacillaceae	Latilactobacillus	Latilactobacillus sakei	Contig
GCF_018437425.1_ASM1843742v1_genomic.fna.gz	90367	Neisseria elongata subsp. nitroreducens	Bacteria	Pseudomonadota	Betaproteobacteria	Neisseriales	Neisseriaceae	Neisseria	Neisseria elongata	Contig
GCF_001242775.1_Salmonella_enterica_CVM_N45957_v1.0_genomic.fna.gz	192954	Salmonella enterica subsp. enterica serovar Mbandaka	Bacteria	Pseudomonadota	Gammaproteobacteria	Enterobacterales	Enterobacteriaceae	Salmonella	Salmonella enterica	Contig
GCF_007992315.1_ASM799231v1_genomic.fna.gz	214325	Latilactobacillus sakei subsp. carnosus	Bacteria	Bacillota	Bacilli	Lactobacillales	Lactobacillaceae	Latilactobacillus	Latilactobacillus sakei	Contig
GCF_000825005.1_BIC1206122787.V1_genomic.fna.gz	1682	Bifidobacterium longum subsp. infantis	Bacteria	Actinomycetota	Actinomycetes	Bifidobacteriales	Bifidobacteriaceae	Bifidobacterium	Bifidobacterium longum	Contig
GCF_008801695.1_ASM880169v1_genomic.fna.gz	66271	Pantoea stewartii subsp. stewartii	Bacteria	Pseudomonadota	Gammaproteobacteria	Enterobacterales	Erwiniaceae	Pantoea	Pantoea stewartii	Contig
GCF_001832745.1_ASM183274v1_genomic.fna.gz	58096	Salmonella enterica subsp. enterica serovar Bareilly	Bacteria	Pseudomonadota	Gammaproteobacteria	Enterobacterales	Enterobacteriaceae	Salmonella	Salmonella enterica	Contig
GCF_000981215.1_ASM98121v1_genomic.fna.gz	74704	Staphylococcus cohnii subsp. cohnii	Bacteria	Bacillota	Bacilli	Bacillales	Staphylococcaceae	Staphylococcus	Staphylococcus cohnii	Contig
GCF_002063335.1_ASM206333v1_genomic.fna.gz	224729	Salmonella enterica subsp. enterica serovar Java	Bacteria	Pseudomonadota	Gammaproteobacteria	Enterobacterales	Enterobacteriaceae	Salmonella	Salmonella enterica	Contig
GCF_002062625.1_ASM206262v1_genomic.fna.gz	29472	Salmonella enterica subsp. enterica serovar Panama	Bacteria	Pseudomonadota	Gammaproteobacteria	Enterobacterales	Enterobacteriaceae	Salmonella	Salmonella enterica	Contig
GCF_000958205.1_ASM95820v1_genomic.fna.gz	336306	Enterobacter cloacae subsp. cloacae	Bacteria	Pseudomonadota	Gammaproteobacteria	Enterobacterales	Enterobacteriaceae	Enterobacter	Enterobacter cloacae	Contig
GCF_000751775.1_A1A_genomic.fna.gz	35841	Caldibacillus thermoamylovorans	Bacteria	Bacillota	Bacilli	Bacillales	Bacillaceae	Caldibacillus	Caldibacillus thermoamylovorans	Contig
GCF_019402065.1_ASM1940206v1_genomic.fna.gz	57046	Salmonella enterica subsp. enterica serovar Paratyphi C	Bacteria	Pseudomonadota	Gammaproteobacteria	Enterobacterales	Enterobacteriaceae	Salmonella	Salmonella enterica	Contig
GCF_001243515.1_Salmonella_enterica_CVM_N46850-R_v1.0_genomic.fna.gz	108619	Salmonella enterica subsp. enterica serovar Newport	Bacteria	Pseudomonadota	Gammaproteobacteria	Enterobacterales	Enterobacteriaceae	Salmonella	Salmonella enterica	Contig
GCF_001022575.1_ASM102257v1_genomic.fna.gz	69219	Enterobacter cloacae subsp. dissolvens	Bacteria	Pseudomonadota	Gammaproteobacteria	Enterobacterales	Enterobacteriaceae	Enterobacter	Enterobacter cloacae	Contig
GCF_001276665.1_ASM127666v1_genomic.fna.gz	143221	Salmonella enterica subsp. enterica serovar Tennessee	Bacteria	Pseudomonadota	Gammaproteobacteria	Enterobacterales	Enterobacteriaceae	Salmonella	Salmonella enterica	Contig
GCF_002033845.1_ASM203384v1_genomic.fna.gz	192953	Salmonella enterica subsp. enterica serovar Stanley	Bacteria	Pseudomonadota	Gammaproteobacteria	Enterobacterales	Enterobacteriaceae	Salmonella	Salmonella enterica	Contig
GCF_000806475.1_CFSAN024721_01.0_genomic.fna.gz	28150	Salmonella enterica subsp. enterica serovar Senftenberg	Bacteria	Pseudomonadota	Gammaproteobacteria	Enterobacterales	Enterobacteriaceae	Salmonella	Salmonella enterica	Contig
GCF_001240125.1_Salmonella_enterica_CVM_N43454_v1.0_genomic.fna.gz	596	Salmonella enterica subsp. enterica serovar Muenchen	Bacteria	Pseudomonadota	Gammaproteobacteria	Enterobacterales	Enterobacteriaceae	Salmonella	Salmonella enterica	Contig
GCF_001448885.1_ASM144888v1_genomic.fna.gz	1243594	Salmonella enterica subsp. enterica serovar Virginia str. SA19971529	Bacteria	Pseudomonadota	Gammaproteobacteria	Enterobacterales	Enterobacteriaceae	Salmonella	Salmonella enterica	Contig
GCF_001241715.1_Salmonella_enterica_CVM_N45396_v1.0_genomic.fna.gz	165302	Salmonella enterica subsp. enterica serovar Reading	Bacteria	Pseudomonadota	Gammaproteobacteria	Enterobacterales	Enterobacteriaceae	Salmonella	Salmonella enterica	Contig
GCF_001241475.1_Salmonella_enterica_CVM_N44711_v1.0_genomic.fna.gz	117541	Salmonella enterica subsp. enterica serovar Ohio	Bacteria	Pseudomonadota	Gammaproteobacteria	Enterobacterales	Enterobacteriaceae	Salmonella	Salmonella enterica	Contig
GCF_002046725.1_ASM204672v1_genomic.fna.gz	149386	Salmonella enterica subsp. enterica serovar Chester	Bacteria	Pseudomonadota	Gammaproteobacteria	Enterobacterales	Enterobacteriaceae	Salmonella	Salmonella enterica	Contig
GCF_001479935.1_Salmonella_enterica_CVM_N38882-SQ_v1.0_genomic.fna.gz	149390	Salmonella enterica subsp. enterica serovar London	Bacteria	Pseudomonadota	Gammaproteobacteria	Enterobacterales	Enterobacteriaceae	Salmonella	Salmonella enterica	Contig
GCF_002064825.1_ASM206482v1_genomic.fna.gz	1386015	Salmonella enterica subsp. enterica serovar Isangi	Bacteria	Pseudomonadota	Gammaproteobacteria	Enterobacterales	Enterobacteriaceae	Salmonella	Salmonella enterica	Contig
GCF_001242575.1_Salmonella_enterica_CVM_N45949_v1.0_genomic.fna.gz	149387	Salmonella enterica subsp. enterica serovar Brandenburg	Bacteria	Pseudomonadota	Gammaproteobacteria	Enterobacterales	Enterobacteriaceae	Salmonella	Salmonella enterica	Contig
GCF_000806705.1_CFSAN024770_02.0_genomic.fna.gz	179997	Salmonella enterica subsp. enterica serovar Havana	Bacteria	Pseudomonadota	Gammaproteobacteria	Enterobacterales	Enterobacteriaceae	Salmonella	Salmonella enterica	Contig
GCF_000806625.1_CFSAN024764_02.0_genomic.fna.gz	58712	Salmonella enterica subsp. enterica serovar Anatum	Bacteria	Pseudomonadota	Gammaproteobacteria	Enterobacterales	Enterobacteriaceae	Salmonella	Salmonella enterica	Contig
GCF_001879765.1_ASM187976v1_genomic.fna.gz	28147	Salmonella enterica subsp. enterica serovar Oranienburg	Bacteria	Pseudomonadota	Gammaproteobacteria	Enterobacterales	Enterobacteriaceae	Salmonella	Salmonella enterica	Contig
GCF_002061145.1_ASM206114v1_genomic.fna.gz	436295	Salmonella enterica subsp. enterica serovar Poona	Bacteria	Pseudomonadota	Gammaproteobacteria	Enterobacterales	Enterobacteriaceae	Salmonella	Salmonella enterica	Contig
GCF_001271405.1_Salmonella_enterica_CVM_N43475_v1.0_genomic.fna.gz	134047	Salmonella enterica subsp. enterica serovar Bredeney	Bacteria	Pseudomonadota	Gammaproteobacteria	Enterobacterales	Enterobacteriaceae	Salmonella	Salmonella enterica	Contig
GCF_000806745.1_CFSAN024773_01.0_genomic.fna.gz	611	Salmonella enterica subsp. enterica serovar Heidelberg	Bacteria	Pseudomonadota	Gammaproteobacteria	Enterobacterales	Enterobacteriaceae	Salmonella	Salmonella enterica	Contig
GCF_002049165.1_ASM204916v1_genomic.fna.gz	340189	Salmonella enterica subsp. enterica serovar Manhattan	Bacteria	Pseudomonadota	Gammaproteobacteria	Enterobacterales	Enterobacteriaceae	Salmonella	Salmonella enterica	Contig
GCF_001241855.1_Salmonella_enterica_CVM_N45402_v1.0_genomic.fna.gz	115981	Salmonella enterica subsp. enterica serovar Montevideo	Bacteria	Pseudomonadota	Gammaproteobacteria	Enterobacterales	Enterobacteriaceae	Salmonella	Salmonella enterica	Contig
GCF_001245025.1_Salmonella_enterica_CVM_N48701_v1.0_genomic.fna.gz	149391	Salmonella enterica subsp. enterica serovar Braenderup	Bacteria	Pseudomonadota	Gammaproteobacteria	Enterobacterales	Enterobacteriaceae	Salmonella	Salmonella enterica	Contig
GCF_001246125.1_Salmonella_enterica_CVM_N51250_v1.0_genomic.fna.gz	82689	Salmonella enterica subsp. enterica serovar Muenster	Bacteria	Pseudomonadota	Gammaproteobacteria	Enterobacterales	Enterobacteriaceae	Salmonella	Salmonella enterica	Contig
GCF_001240225.1_Salmonella_enterica_CVM_N43456_v1.0_genomic.fna.gz	90105	Salmonella enterica subsp. enterica serovar Saintpaul	Bacteria	Pseudomonadota	Gammaproteobacteria	Enterobacterales	Enterobacteriaceae	Salmonella	Salmonella enterica	Contig
GCF_000964145.1_ASM96414v1_genomic.fna.gz	28142	Salmonella enterica subsp. enterica serovar Berta	Bacteria	Pseudomonadota	Gammaproteobacteria	Enterobacterales	Enterobacteriaceae	Salmonella	Salmonella enterica	Contig
GCF_002061155.1_ASM206115v1_genomic.fna.gz	192956	Salmonella enterica subsp. enterica serovar Haifa	Bacteria	Pseudomonadota	Gammaproteobacteria	Enterobacterales	Enterobacteriaceae	Salmonella	Salmonella enterica	Contig
GCF_002044865.1_ASM204486v1_genomic.fna.gz	224727	Salmonella enterica subsp. enterica serovar Kottbus	Bacteria	Pseudomonadota	Gammaproteobacteria	Enterobacterales	Enterobacteriaceae	Salmonella	Salmonella enterica	Contig
GCF_002049385.1_ASM204938v1_genomic.fna.gz	48409	Salmonella enterica subsp. enterica serovar Virchow	Bacteria	Pseudomonadota	Gammaproteobacteria	Enterobacterales	Enterobacteriaceae	Salmonella	Salmonella enterica	Contig
GCF_002044955.1_ASM204495v1_genomic.fna.gz	399587	Salmonella enterica subsp. enterica serovar Rissen	Bacteria	Pseudomonadota	Gammaproteobacteria	Enterobacterales	Enterobacteriaceae	Salmonella	Salmonella enterica	Contig
GCF_000806545.1_CFSAN024757_02.0_genomic.fna.gz	58095	Salmonella enterica subsp. enterica serovar Agona	Bacteria	Pseudomonadota	Gammaproteobacteria	Enterobacterales	Enterobacteriaceae	Salmonella	Salmonella enterica	Contig
GCF_001241765.1_Salmonella_enterica_CVM_N45398_v1.0_genomic.fna.gz	211968	Salmonella enterica subsp. enterica serovar Albany	Bacteria	Pseudomonadota	Gammaproteobacteria	Enterobacterales	Enterobacteriaceae	Salmonella	Salmonella enterica	Contig
GCF_002197815.1_ASM219781v1_genomic.fna.gz	1218129	Pseudomonas oleovorans subsp. oleovorans	Bacteria	Pseudomonadota	Gammaproteobacteria	Pseudomonadales	Pseudomonadaceae	Ectopseudomonas	Ectopseudomonas oleovorans	Contig
